# Supplementary material for: (E)-2-[(E)-3-(Hy­droxy­imino)­butan-2-yl­idene]-N-methyl­hydrazinecarbothio­amide
Source: Acta Crystallogr Sect E Struct Rep Online. 2011 Dec 21;68(Pt 1):o184. doi: 10.1107/S1600536811053621 (PMC3254522; doi:10.1107/S1600536811053621)
Supplement: Supplementary file 2 [file e-68-0o184-Isup2.hkl]

# 
# h,k,l, Fc-squared, Fo-squared, sigma(Fo-squared) and status flag 
# 
data_I
_shelx_title ' hb_0m in P-1 (100K)' 
_shelx_refln_list_code          4 
_shelx_F_calc_maximum      134.76 
_exptl_crystal_F_000       200.00 
_reflns_d_resolution_high  0.6573 
 
loop_ 
 _symmetry_equiv_pos_as_xyz 
 'x, y, z' 
 '-x, -y, -z' 
 
_cell_length_a     5.5205 
_cell_length_b     8.6077 
_cell_length_c     9.5650 
_cell_angle_alpha  79.750 
_cell_angle_beta   89.509 
_cell_angle_gamma  85.083 
 
_shelx_F_squared_multiplier     1.000 
 
loop_ 
 _refln_index_h 
 _refln_index_k 
 _refln_index_l 
 _refln_F_squared_calc 
 _refln_F_squared_meas 
 _refln_F_squared_sigma 
 _refln_observed_status 
   1   0   0       31.68       20.70      0.34 o 
   2   0   0     2531.09     2617.89     17.64 o 
   3   0   0       29.46       27.41      0.56 o 
   4   0   0       60.49       59.12      1.04 o 
   5   0   0        5.08        5.29      0.48 o 
   6   0   0       11.22       11.34      0.70 o 
   7   0   0       43.74       43.87      2.48 o 
  -7   1   0       36.76       41.21      2.01 o 
  -6   1   0      190.13      204.42      3.12 o 
  -5   1   0       57.99       59.38      1.28 o 
  -4   1   0     1678.38     1695.02     10.78 o 
  -3   1   0       38.78       42.41      0.67 o 
  -2   1   0       40.63       44.35      0.62 o 
  -1   1   0       58.47       53.37      0.67 o 
   0   1   0      196.18      201.48      1.27 o 
   1   1   0        0.04        0.01      0.07 o 
   2   1   0       41.55       44.51      0.61 o 
   3   1   0      321.19      336.70      2.62 o 
   4   1   0      515.49      517.39      4.82 o 
   5   1   0      142.90      143.91      1.96 o 
   6   1   0        1.10        1.23      0.41 o 
   7   1   0       18.20       18.57      1.77 o 
  -7   2   0        0.42        0.80      0.63 o 
  -6   2   0      198.41      204.41      3.64 o 
  -5   2   0       73.52       71.71      1.21 o 
  -4   2   0      441.51      454.19      4.53 o 
  -3   2   0       98.32      102.33      1.04 o 
  -2   2   0      175.94      164.55      1.36 o 
  -1   2   0      572.43      570.55      3.40 o 
   0   2   0     4584.13     4587.77     31.03 o 
   1   2   0        0.86        2.96      0.15 o 
   2   2   0       22.50       20.14      0.59 o 
   3   2   0       68.28       74.68      0.95 o 
   4   2   0      345.54      359.53      3.23 o 
   5   2   0       13.06       13.41      0.93 o 
   6   2   0       43.26       39.14      1.56 o 
   7   2   0       38.62       46.07      3.54 o 
   8   2   0       54.15       55.87      4.17 o 
  -7   3   0        9.30        7.84      1.20 o 
  -6   3   0       95.10      100.61      2.52 o 
  -5   3   0        7.60        8.00      0.80 o 
  -4   3   0     1021.52     1038.95      6.27 o 
  -3   3   0      316.19      327.71      2.62 o 
  -2   3   0       87.35      105.89      1.08 o 
  -1   3   0      549.33      575.05      3.60 o 
   0   3   0      313.22      342.46      2.16 o 
   1   3   0       15.20       24.31      0.33 o 
   2   3   0       98.51       91.11      1.05 o 
   3   3   0       88.46       79.40      1.10 o 
   4   3   0       21.46       23.33      0.76 o 
   5   3   0        0.09       -0.03      0.28 o 
   6   3   0       24.73       24.79      1.67 o 
   7   3   0       24.71       23.34      2.63 o 
   8   3   0       41.02       42.37      3.76 o 
  -7   4   0       73.52       77.60      3.00 o 
  -6   4   0       71.88       70.35      2.29 o 
  -5   4   0       13.22       14.34      1.07 o 
  -4   4   0      199.89      197.66      4.81 o 
  -3   4   0      125.38      119.45      1.46 o 
  -2   4   0      163.28      173.92      1.45 o 
  -1   4   0       53.51       48.34      0.58 o 
   0   4   0       14.57       14.38      0.29 o 
   1   4   0       72.79       57.78      0.69 o 
   2   4   0      386.90      434.43      2.95 o 
   3   4   0       59.07       49.99      1.25 o 
   4   4   0      494.35      491.64      6.14 o 
   5   4   0       18.71       21.23      1.33 o 
   6   4   0       15.11       15.23      1.61 o 
   7   4   0       14.13       12.83      2.37 o 
   8   4   0        0.87        0.99      1.20 o 
  -7   5   0       55.05       54.83      4.04 o 
  -6   5   0       79.18       75.18      2.86 o 
  -5   5   0       35.03       34.70      1.81 o 
  -4   5   0        3.06        3.28      0.57 o 
  -3   5   0       94.35       96.23      1.63 o 
  -2   5   0      168.99      157.52      1.58 o 
  -1   5   0       31.88       32.68      0.50 o 
   0   5   0      287.86      302.78      1.89 o 
   1   5   0      274.27      269.97      1.92 o 
   2   5   0      106.65      123.30      1.21 o 
   3   5   0       75.10       68.24      0.92 o 
   4   5   0       51.36       51.54      1.89 o 
   5   5   0       25.21       25.88      1.04 o 
   6   5   0       31.89       35.21      2.11 o 
   7   5   0       21.19       19.63      3.01 o 
  -7   6   0       22.90       26.91      3.53 o 
  -6   6   0        3.62        1.83      1.52 o 
  -5   6   0        4.50        3.48      0.82 o 
  -4   6   0        1.61        0.88      0.42 o 
  -3   6   0      390.60      371.33      5.10 o 
  -2   6   0      489.23      477.36      4.37 o 
  -1   6   0      173.38      159.12      1.53 o 
   0   6   0      186.74      172.00      1.54 o 
   1   6   0       21.96       25.53      0.53 o 
   2   6   0       49.40       51.04      0.71 o 
   3   6   0        7.41        7.57      0.54 o 
   4   6   0        2.41        1.49      0.35 o 
   5   6   0       46.23       42.05      1.84 o 
   6   6   0       63.05       72.66      3.12 o 
   7   6   0       65.67       59.18      4.40 o 
  -6   7   0      116.74      121.47      3.98 o 
  -5   7   0       76.94       75.54      2.94 o 
  -4   7   0       19.89       21.06      1.36 o 
  -3   7   0        1.98        1.81      0.48 o 
  -2   7   0        1.79        2.15      0.70 o 
  -1   7   0       26.73       28.65      0.67 o 
   0   7   0        0.06        0.22      0.15 o 
   1   7   0      345.62      367.96      2.58 o 
   2   7   0      152.86      147.83      1.69 o 
   3   7   0      190.39      184.47      2.52 o 
   4   7   0       25.35       22.52      0.99 o 
   5   7   0       26.39       29.89      1.41 o 
   6   7   0        4.19        2.37      0.93 o 
   7   7   0        0.44        0.28      1.05 o 
  -6   8   0        7.48        6.49      1.39 o 
  -5   8   0       59.06       56.49      3.25 o 
  -4   8   0        5.57        3.98      0.74 o 
  -3   8   0      251.00      253.40      4.45 o 
  -2   8   0      141.98      141.06      3.04 o 
  -1   8   0        8.91        7.62      0.57 o 
   0   8   0       18.26       19.54      0.60 o 
   1   8   0       66.79       64.42      1.14 o 
   2   8   0        5.65        6.23      0.43 o 
   3   8   0       86.45       81.41      1.68 o 
   4   8   0       38.15       37.81      1.61 o 
   5   8   0       52.40       56.64      2.70 o 
   6   8   0       47.74       46.62      2.60 o 
  -5   9   0        3.80        3.99      1.38 o 
  -4   9   0        3.49        3.43      0.77 o 
  -3   9   0       90.92       97.04      2.78 o 
  -2   9   0       82.20       81.44      2.41 o 
  -1   9   0       59.37       56.24      1.63 o 
   0   9   0       96.80       97.83      1.65 o 
   1   9   0       79.00       79.43      1.35 o 
   2   9   0       83.89       82.96      1.52 o 
   3   9   0       24.46       24.60      1.16 o 
   4   9   0        3.30        2.14      0.60 o 
   5   9   0        9.79        7.06      1.30 o 
   6   9   0       11.21       11.24      1.55 o 
  -4  10   0        7.28        4.88      0.90 o 
  -3  10   0        7.36        9.27      1.22 o 
  -2  10   0        4.52        3.88      0.77 o 
  -1  10   0        3.89        1.95      0.87 o 
   0  10   0       27.62       26.63      0.99 o 
   1  10   0       23.95       25.68      1.00 o 
   2  10   0       18.85       22.15      1.69 o 
   3  10   0       40.44       40.88      1.54 o 
   4  10   0        0.27        1.10      0.67 o 
   5  10   0        8.62        6.80      1.99 o 
  -3  11   0      107.37      108.07      3.90 o 
  -2  11   0        0.81        0.59      0.54 o 
  -1  11   0       48.12       49.26      1.74 o 
   0  11   0        8.85        8.03      0.69 o 
   1  11   0        4.85        3.94      0.72 o 
   2  11   0       10.61       12.07      0.85 o 
   3  11   0        3.55        2.99      0.61 o 
   4  11   0       40.09       44.93      2.93 o 
  -2  12   0        1.28        1.25      1.01 o 
  -1  12   0        8.60        6.95      1.40 o 
   0  12   0       19.92       21.78      1.59 o 
   1  12   0        6.00        3.85      0.60 o 
   2  12   0        6.04        3.78      0.60 o 
   3  12   0        1.50        1.86      0.77 o 
  -3 -12   1       25.30       31.65      1.83 o 
  -2 -12   1       18.39       22.28      2.00 o 
  -1 -12   1        1.66        1.25      0.45 o 
   0 -12   1       83.16       78.65      3.13 o 
   1 -12   1        0.19        0.70      0.63 o 
   2 -12   1        3.79        3.55      1.05 o 
  -4 -11   1       10.62       10.97      1.22 o 
  -3 -11   1        7.56        6.61      0.98 o 
  -2 -11   1       28.44       32.07      2.24 o 
  -1 -11   1       77.27       77.45      2.40 o 
   0 -11   1       19.98       21.33      1.09 o 
   1 -11   1      130.97      132.27      2.90 o 
   2 -11   1       32.51       36.01      1.83 o 
   3 -11   1       29.72       30.42      2.85 o 
  -5 -10   1       25.97       31.74      5.43 o 
  -4 -10   1       18.14       26.61      1.64 o 
  -3 -10   1       32.35       34.05      1.46 o 
  -2 -10   1       28.26       27.14      1.15 o 
  -1 -10   1        2.70        3.08      0.55 o 
   0 -10   1       49.23       43.71      1.27 o 
   1 -10   1       23.10       21.49      1.25 o 
   2 -10   1        6.18        6.99      0.95 o 
   3 -10   1        6.33        5.55      1.02 o 
   4 -10   1       20.88       18.00      2.39 o 
  -6  -9   1        2.34        0.83      1.16 o 
  -5  -9   1       40.36       44.87      2.63 o 
  -4  -9   1        6.37        7.27      0.93 o 
  -3  -9   1      104.78      105.73      2.45 o 
  -2  -9   1       20.96       21.55      0.79 o 
  -1  -9   1       62.79       60.65      1.19 o 
   0  -9   1        0.47        0.56      0.26 o 
   1  -9   1       55.99       52.11      1.59 o 
   2  -9   1       42.58       37.46      1.66 o 
   3  -9   1        4.83        4.61      0.89 o 
   4  -9   1      127.39      132.16      4.38 o 
   5  -9   1        3.63        2.95      0.96 o 
  -6  -8   1       16.45       12.85      2.41 o 
  -5  -8   1       15.37       12.93      1.61 o 
  -4  -8   1        0.87        0.10      0.60 o 
  -3  -8   1        6.64        5.66      0.87 o 
  -2  -8   1       47.97       48.86      1.11 o 
  -1  -8   1       30.70       29.96      0.84 o 
   0  -8   1       35.13       38.51      0.84 o 
   1  -8   1       65.42       64.55      1.14 o 
   2  -8   1       13.70       13.28      1.40 o 
   3  -8   1        1.81        2.10      0.65 o 
   4  -8   1        1.35        1.42      0.58 o 
   5  -8   1        0.56        0.36      0.60 o 
   6  -8   1        0.02       -0.16      1.02 o 
  -7  -7   1        6.54        6.09      1.80 o 
  -6  -7   1       14.68       14.87      1.82 o 
  -5  -7   1       50.81       48.60      2.50 o 
  -4  -7   1        9.30        8.18      0.93 o 
  -3  -7   1       31.57       32.69      1.01 o 
  -2  -7   1       28.50       26.11      0.75 o 
  -1  -7   1       61.05       62.26      0.99 o 
   0  -7   1      117.79      117.69      1.43 o 
   1  -7   1      148.14      144.41      1.56 o 
   2  -7   1      104.36      100.21      2.56 o 
   3  -7   1      161.96      164.70      3.31 o 
   4  -7   1      178.28      183.21      3.73 o 
   5  -7   1       26.74       27.59      1.91 o 
   6  -7   1       28.90       32.25      2.21 o 
  -7  -6   1        1.43        1.70      0.86 o 
  -6  -6   1       22.72       23.84      2.02 o 
  -5  -6   1       83.62       81.79      3.12 o 
  -4  -6   1       99.08       99.93      2.01 o 
  -3  -6   1      109.53      115.47      1.82 o 
  -2  -6   1      293.37      270.48      2.54 o 
  -1  -6   1       47.67       50.85      0.76 o 
   0  -6   1      311.72      306.44      2.19 o 
   1  -6   1        3.46        4.64      0.31 o 
   2  -6   1        0.38        0.38      0.20 o 
   3  -6   1       97.84       89.71      2.63 o 
   4  -6   1      238.67      240.25      5.96 o 
   5  -6   1        6.86        6.35      1.06 o 
   6  -6   1       65.21       72.03      4.80 o 
  -7  -5   1       10.31       10.16      1.57 o 
  -6  -5   1       14.38       13.47      1.62 o 
  -5  -5   1        0.14        0.34      0.45 o 
  -4  -5   1       26.89       28.37      0.99 o 
  -3  -5   1       29.87       26.06      0.77 o 
  -2  -5   1      458.62      427.71      2.64 o 
  -1  -5   1      275.22      267.99      2.04 o 
   0  -5   1     1018.56     1044.12     12.49 o 
   1  -5   1       19.86       15.39      0.39 o 
   2  -5   1      192.74      191.73      2.12 o 
   3  -5   1       27.80       30.76      0.93 o 
   4  -5   1       10.82       11.23      1.13 o 
   5  -5   1        0.31        0.89      0.62 o 
   6  -5   1       36.61       32.97      1.89 o 
   7  -5   1       75.46       84.62      5.14 o 
  -8  -4   1       73.14       72.97      5.01 o 
  -7  -4   1       28.68       33.01      2.21 o 
  -6  -4   1      189.62      186.21     12.69 o 
  -5  -4   1      210.98      214.84      4.43 o 
  -4  -4   1      221.39      224.53      2.93 o 
  -3  -4   1      104.54       93.00      4.34 o 
  -2  -4   1       16.38       16.46      0.35 o 
  -1  -4   1        5.04        5.62      0.22 o 
   0  -4   1        0.30        0.06      0.08 o 
   1  -4   1       90.40       91.12      0.90 o 
   2  -4   1      145.32      125.67      1.39 o 
   3  -4   1      545.62      541.28      4.40 o 
   4  -4   1      533.13      523.02      5.35 o 
   5  -4   1       14.53       13.62      1.30 o 
   6  -4   1       27.40       27.32      1.68 o 
   7  -4   1       18.23       18.08      2.77 o 
  -8  -3   1        0.10       -0.82      0.87 o 
  -7  -3   1        3.57        2.55      0.85 o 
  -6  -3   1       23.42       23.10      1.76 o 
  -5  -3   1       29.45       27.01      1.35 o 
  -4  -3   1       55.98       54.21      1.57 o 
  -3  -3   1      162.86      152.40      2.52 o 
  -2  -3   1      282.19      255.04      2.55 o 
  -1  -3   1      410.12      433.27      2.64 o 
   0  -3   1     1049.67     1069.19      5.21 o 
   1  -3   1      436.98      492.38      3.22 o 
   2  -3   1        0.56        0.23      0.10 o 
   3  -3   1      105.00      100.79      1.40 o 
   4  -3   1       92.45       89.58      1.21 o 
   5  -3   1        5.76        6.95      0.59 o 
   6  -3   1       49.61       49.37      1.73 o 
   7  -3   1      108.75      111.47      5.43 o 
  -8  -2   1       44.78       53.66      4.11 o 
  -7  -2   1        8.37        9.33      1.34 o 
  -6  -2   1       93.96       97.38      2.48 o 
  -5  -2   1        0.29        0.36      0.33 o 
  -4  -2   1      219.88      242.13      2.55 o 
  -3  -2   1      700.02      769.78      5.58 o 
  -2  -2   1        6.01        3.98      0.38 o 
  -1  -2   1     1118.01     1186.25      6.21 o 
   0  -2   1      155.43      168.67      1.52 o 
   1  -2   1      129.53      127.05      1.13 o 
   2  -2   1      169.32      173.07      1.31 o 
   3  -2   1      389.23      392.33      3.02 o 
   4  -2   1      214.52      207.74      2.05 o 
   5  -2   1       54.13       58.99      1.16 o 
   6  -2   1        2.39        1.53      0.49 o 
   7  -2   1       28.95       31.55      1.80 o 
  -7  -1   1       56.49       65.12      2.82 o 
  -6  -1   1       61.83       60.81      1.90 o 
  -5  -1   1       37.27       32.90      1.94 o 
  -4  -1   1       20.17       21.85      0.74 o 
  -3  -1   1       26.04       34.59      0.56 o 
  -2  -1   1        9.21        6.48      0.24 o 
  -1  -1   1      246.64      248.63      3.67 o 
   0  -1   1      163.39      163.39      1.48 o 
   1  -1   1      410.88      443.97      3.27 o 
   2  -1   1      651.87      700.39      4.04 o 
   3  -1   1        9.70       15.43      0.43 o 
   4  -1   1      395.21      402.71      3.96 o 
   5  -1   1      503.21      510.32      4.25 o 
   6  -1   1       38.46       36.98      0.93 o 
   7  -1   1       21.78       25.45      1.56 o 
  -7   0   1       62.87       56.03      3.64 o 
  -6   0   1       34.52       34.88      1.46 o 
  -5   0   1       79.70       76.33      1.74 o 
  -4   0   1       15.30       13.74      0.51 o 
  -3   0   1      872.67      922.32      6.11 o 
  -2   0   1      284.82      310.31      2.28 o 
  -1   0   1      108.96      119.96      1.27 o 
   0   0   1      230.10      233.09      2.01 o 
   1   0   1     2637.71     2654.08     27.37 o 
   2   0   1      229.45      222.03      1.72 o 
   3   0   1       25.27       24.52      0.59 o 
   4   0   1      113.25      111.93      1.37 o 
   5   0   1      220.54      225.98      2.45 o 
   6   0   1       98.13       99.41      1.79 o 
   7   0   1      150.64      155.80      6.29 o 
  -7   1   1      180.72      186.09      4.95 o 
  -6   1   1        6.18        5.57      0.98 o 
  -5   1   1       24.17       21.92      0.79 o 
  -4   1   1      112.31      125.39      1.61 o 
  -3   1   1      611.71      671.49      4.04 o 
  -2   1   1      686.35      724.11      4.26 o 
  -1   1   1      308.44      280.06      1.82 o 
   0   1   1      137.39      132.80      1.63 o 
   1   1   1      161.76      174.27      2.91 o 
   2   1   1       84.26       92.70      0.92 o 
   3   1   1        0.55        0.31      0.11 o 
   4   1   1        4.55        4.51      0.32 o 
   5   1   1      837.41      861.89      6.25 o 
   6   1   1       14.44       15.26      0.75 o 
   7   1   1      106.61      111.01      5.35 o 
   8   1   1       22.73       23.53      2.82 o 
  -7   2   1      181.74      190.51      4.66 o 
  -6   2   1      106.00      109.99      3.35 o 
  -5   2   1        2.02        2.89      0.44 o 
  -4   2   1        6.98        5.49      0.36 o 
  -3   2   1        0.17       -0.11      0.11 o 
  -2   2   1        2.98        4.65      0.19 o 
  -1   2   1     2218.95     2213.13     18.80 o 
   0   2   1      141.10      138.96      0.90 o 
   1   2   1    18160.01    16016.52    153.49 o 
   2   2   1       11.28        9.48      0.55 o 
   3   2   1     1116.16     1080.61      8.71 o 
   4   2   1       68.84       68.16      1.08 o 
   5   2   1      100.09       97.10      1.58 o 
   6   2   1       32.76       30.39      1.76 o 
   7   2   1       37.99       43.97      3.43 o 
   8   2   1        7.64        6.70      1.93 o 
  -7   3   1        1.85        1.44      0.78 o 
  -6   3   1       28.91       29.32      1.38 o 
  -5   3   1      195.76      205.14      3.51 o 
  -4   3   1       98.49      103.47      1.56 o 
  -3   3   1     2239.96     2282.33     11.64 o 
  -2   3   1      226.93      230.81      1.72 o 
  -1   3   1       81.93       86.58      0.77 o 
   0   3   1      223.61      219.40      1.34 o 
   1   3   1      101.80       97.57      0.77 o 
   2   3   1       36.64       36.72      0.65 o 
   3   3   1        0.14        0.19      0.14 o 
   4   3   1      103.60      106.73      2.08 o 
   5   3   1      305.48      314.68      3.70 o 
   6   3   1       99.29       98.64      3.21 o 
   7   3   1        2.04        4.18      1.53 o 
   8   3   1       18.36       16.44      2.83 o 
  -7   4   1       80.92       81.22      3.27 o 
  -6   4   1       18.10       18.06      1.33 o 
  -5   4   1      162.73      164.15      3.21 o 
  -4   4   1        8.42        9.10      0.72 o 
  -3   4   1      446.53      464.83      3.34 o 
  -2   4   1       50.35       49.46      0.75 o 
  -1   4   1      258.27      255.73      1.69 o 
   0   4   1      430.13      400.58      2.29 o 
   1   4   1     2964.28     3087.78     16.41 o 
   2   4   1       38.90       26.13      0.51 o 
   3   4   1       70.35       63.90      1.03 o 
   4   4   1        1.30        1.13      0.29 o 
   5   4   1       92.23       95.26      2.43 o 
   6   4   1        0.71        0.49      0.54 o 
   7   4   1       10.46        8.76      2.12 o 
   8   4   1       20.03       21.90      3.34 o 
  -7   5   1      121.16      121.89      3.96 o 
  -6   5   1       27.03       27.65      1.47 o 
  -5   5   1      171.78      181.15      3.51 o 
  -4   5   1        1.53        0.94      0.33 o 
  -3   5   1     1340.79     1334.39     11.16 o 
  -2   5   1      107.15      104.96      1.92 o 
  -1   5   1       93.83       97.61      0.88 o 
   0   5   1      108.99      107.55      0.93 o 
   1   5   1      186.88      215.78      1.58 o 
   2   5   1        0.51       -0.13      0.13 o 
   3   5   1       10.58        9.82      0.55 o 
   4   5   1       69.42       70.29      1.92 o 
   5   5   1       27.22       28.47      1.35 o 
   6   5   1        7.18        7.13      1.18 o 
   7   5   1        7.77        6.90      1.95 o 
  -7   6   1       82.85       84.70      3.40 o 
  -6   6   1       54.53       56.00      2.64 o 
  -5   6   1       93.82       93.59      3.11 o 
  -4   6   1       18.60       18.16      1.26 o 
  -3   6   1      328.51      319.79      4.59 o 
  -2   6   1       40.38       39.55      1.19 o 
  -1   6   1       17.01       19.70      0.41 o 
   0   6   1        0.00        0.33      0.14 o 
   1   6   1        5.06        5.02      0.27 o 
   2   6   1       11.07        7.93      0.37 o 
   3   6   1      170.10      174.82      1.98 o 
   4   6   1       44.37       43.68      1.30 o 
   5   6   1      260.96      255.00      4.71 o 
   6   6   1        0.04        0.18      0.83 o 
   7   6   1       16.26       15.35      2.78 o 
  -6   7   1       25.05       25.14      2.65 o 
  -5   7   1       26.40       25.29      1.87 o 
  -4   7   1        6.90        7.25      0.87 o 
  -3   7   1        0.06        0.34      0.35 o 
  -2   7   1       48.11       52.16      1.63 o 
  -1   7   1      136.80      135.75      1.73 o 
   0   7   1       54.02       54.33      0.91 o 
   1   7   1      221.60      222.59      1.93 o 
   2   7   1       36.20       36.14      0.98 o 
   3   7   1       11.29       13.55      0.62 o 
   4   7   1        6.22        6.59      0.65 o 
   5   7   1        5.62        7.07      0.80 o 
   6   7   1        5.29        4.39      1.04 o 
   7   7   1       15.20       16.96      2.90 o 
  -6   8   1       32.23       35.35      2.38 o 
  -5   8   1        0.64        0.40      0.60 o 
  -4   8   1        1.43        1.63      0.54 o 
  -3   8   1        5.67        4.59      0.71 o 
  -2   8   1      182.99      177.60      3.44 o 
  -1   8   1      266.16      261.41      2.93 o 
   0   8   1       80.38       77.95      1.28 o 
   1   8   1      116.51      108.78      1.33 o 
   2   8   1       28.33       28.12      0.71 o 
   3   8   1       60.25       63.53      1.45 o 
   4   8   1       24.28       23.73      1.33 o 
   5   8   1        7.75        7.04      0.90 o 
   6   8   1        4.21        1.58      1.08 o 
   7   8   1       11.08        0.05      0.72 o 
  -5   9   1      112.67      115.50      3.34 o 
  -4   9   1       76.12       73.98      3.06 o 
  -3   9   1       40.68       41.82      1.81 o 
  -2   9   1       16.47       16.23      1.27 o 
  -1   9   1       32.08       28.46      1.74 o 
   0   9   1        0.42        0.07      0.34 o 
   1   9   1        9.60       10.94      0.84 o 
   2   9   1       96.94      100.14      1.51 o 
   3   9   1       55.07       55.00      1.51 o 
   4   9   1       62.20       66.88      2.01 o 
   5   9   1        8.50        8.63      1.02 o 
   6   9   1       15.30       17.16      3.03 o 
  -4  10   1       28.52       30.81      1.84 o 
  -3  10   1        0.41        0.10      0.46 o 
  -2  10   1      166.88      169.14      4.80 o 
  -1  10   1      111.35      110.77      2.45 o 
   0  10   1       22.44       21.00      0.96 o 
   1  10   1       21.43       22.50      0.93 o 
   2  10   1        5.40        4.63      0.53 o 
   3  10   1        0.37        0.25      0.38 o 
   4  10   1       13.67       16.27      1.03 o 
   5  10   1        5.33        4.54      0.87 o 
  -3  11   1        1.28        0.90      0.66 o 
  -2  11   1       27.39       28.13      1.62 o 
  -1  11   1       18.41       16.32      1.57 o 
   0  11   1       16.66       16.48      0.87 o 
   1  11   1       35.72       36.49      1.79 o 
   2  11   1       35.77       37.45      1.23 o 
   3  11   1       54.74       61.25      2.01 o 
   4  11   1       15.74       15.73      1.16 o 
   5  11   1        0.05        0.92      0.90 o 
  -2  12   1       10.51       11.70      1.63 o 
  -1  12   1       15.68       12.91      1.33 o 
   0  12   1        0.05        0.29      0.38 o 
   1  12   1        6.11        5.90      0.71 o 
   2  12   1        7.29        7.21      0.90 o 
   3  12   1        6.10        7.29      0.87 o 
   1  13   1        0.51        1.41      1.17 o 
  -2 -12   2        2.34        2.23      0.84 o 
  -1 -12   2        1.48        1.23      0.51 o 
   0 -12   2        6.54        6.82      1.97 o 
   1 -12   2       22.70       22.75      1.85 o 
  -4 -11   2       52.72       53.46      2.38 o 
  -3 -11   2       17.69       14.53      1.42 o 
  -2 -11   2      112.14      117.07      2.79 o 
  -1 -11   2        4.65        3.61      0.61 o 
   0 -11   2        2.61        3.00      0.54 o 
   1 -11   2        1.21        0.13      0.37 o 
   2 -11   2        2.93        1.99      0.81 o 
   3 -11   2       35.41       36.85      2.33 o 
  -5 -10   2        2.26       -1.42      2.11 o 
  -4 -10   2       26.71       28.29      3.38 o 
  -3 -10   2        8.99        8.93      0.92 o 
  -2 -10   2       46.58       49.53      1.40 o 
  -1 -10   2       33.65       35.59      1.20 o 
   0 -10   2       11.65       12.91      0.91 o 
   1 -10   2      190.60      180.02      4.46 o 
   2 -10   2        5.01        5.96      0.89 o 
   3 -10   2       20.47       21.56      1.67 o 
   4 -10   2       12.64       10.43      2.50 o 
  -6  -9   2       52.28       50.08      2.91 o 
  -5  -9   2        6.06       10.22      3.51 o 
  -4  -9   2        8.45        7.60      1.82 o 
  -3  -9   2       63.52       66.52      1.91 o 
  -2  -9   2        0.21        0.42      0.29 o 
  -1  -9   2       27.81       25.70      0.87 o 
   0  -9   2      101.67       99.17      1.73 o 
   1  -9   2       45.40       44.21      1.32 o 
   2  -9   2      190.48      187.30      3.87 o 
   3  -9   2       85.75       89.06      3.08 o 
   4  -9   2       66.27       65.10      3.16 o 
   5  -9   2       83.79       81.28      3.31 o 
  -6  -8   2        0.06        0.57      0.76 o 
  -5  -8   2      101.07      102.90      5.04 o 
  -4  -8   2       53.53       57.57      4.09 o 
  -3  -8   2       82.72       82.23      1.98 o 
  -2  -8   2       83.55       85.20      1.52 o 
  -1  -8   2      138.43      142.98      2.02 o 
   0  -8   2        0.65        0.66      0.22 o 
   1  -8   2      211.17      191.99      2.44 o 
   2  -8   2       10.46        8.25      0.90 o 
   3  -8   2        0.03        0.27      0.38 o 
   4  -8   2        9.17        8.88      1.05 o 
   5  -8   2       21.69       18.37      1.81 o 
  -7  -7   2        0.07        1.06      0.92 o 
  -6  -7   2       13.33       13.65      1.73 o 
  -5  -7   2        0.05       -0.05      0.54 o 
  -4  -7   2       47.49       49.13      2.41 o 
  -3  -7   2       32.39       32.75      1.04 o 
  -2  -7   2      162.12      153.38      1.99 o 
  -1  -7   2       47.40       52.28      0.99 o 
   0  -7   2      169.66      154.03      1.71 o 
   1  -7   2       26.19       26.47      0.63 o 
   2  -7   2      181.42      171.66      2.80 o 
   3  -7   2       12.20        9.00      0.92 o 
   4  -7   2       43.66       41.33      1.74 o 
   5  -7   2       86.62       90.46      3.20 o 
   6  -7   2        0.19       -0.48      0.95 o 
  -7  -6   2        0.48       -0.22      0.64 o 
  -6  -6   2       86.86       93.14      3.68 o 
  -5  -6   2       69.62       68.05      2.89 o 
  -4  -6   2       90.98       90.95      2.86 o 
  -3  -6   2       16.49       14.03      0.70 o 
  -2  -6   2       50.25       53.72      1.03 o 
  -1  -6   2       19.46       23.06      0.52 o 
   0  -6   2       17.95       14.54      0.45 o 
   1  -6   2       11.60       15.41      0.55 o 
   2  -6   2       78.11       73.58      1.69 o 
   3  -6   2       20.08       19.13      1.10 o 
   4  -6   2       23.34       24.16      3.07 o 
   5  -6   2        0.36        0.27      0.52 o 
   6  -6   2        3.50        4.59      1.57 o 
  -7  -5   2        0.16       -1.09      1.46 o 
  -6  -5   2       16.28       18.38      2.89 o 
  -5  -5   2       21.78       22.65      1.75 o 
  -4  -5   2      135.05      135.81      2.80 o 
  -3  -5   2       11.52       15.46      1.01 o 
  -2  -5   2      146.92      147.15      1.69 o 
  -1  -5   2       32.03       30.54      0.54 o 
   0  -5   2       17.76       18.03      0.52 o 
   1  -5   2       74.79       80.30      1.08 o 
   2  -5   2      136.19      133.77      1.79 o 
   3  -5   2       95.12       91.14      1.63 o 
   4  -5   2      175.73      185.16      3.69 o 
   5  -5   2      212.50      224.26      4.78 o 
   6  -5   2       50.89       55.48      3.91 o 
   7  -5   2       59.03       68.45      4.69 o 
  -8  -4   2       35.73       34.65      2.48 o 
  -7  -4   2        9.24        9.59      1.50 o 
  -6  -4   2       15.46       17.25      1.79 o 
  -5  -4   2        6.94        5.89      0.75 o 
  -4  -4   2       79.96       81.03      2.74 o 
  -3  -4   2       85.28       76.41      1.45 o 
  -2  -4   2      179.72      195.69      1.89 o 
  -1  -4   2      700.43      662.77      3.76 o 
   0  -4   2       92.52       81.81      0.90 o 
   1  -4   2      724.49      732.22      4.50 o 
   2  -4   2        4.60        3.47      0.58 o 
   3  -4   2       28.09       23.11      0.84 o 
   4  -4   2       24.32       21.76      0.91 o 
   5  -4   2      128.33      134.80      3.41 o 
   6  -4   2        0.89       -0.53      0.53 o 
   7  -4   2       41.03       42.62      3.59 o 
  -8  -3   2       26.70       25.24      3.30 o 
  -7  -3   2       24.41       26.09      3.73 o 
  -6  -3   2       40.80       43.65      2.54 o 
  -5  -3   2       75.92       71.02      2.03 o 
  -4  -3   2        8.52        8.21      0.52 o 
  -3  -3   2        6.51        7.83      0.47 o 
  -2  -3   2       25.66       20.70      0.55 o 
  -1  -3   2      829.65      803.77      5.32 o 
   0  -3   2      350.25      347.03      2.32 o 
   1  -3   2     2048.56     2125.67     13.33 o 
   2  -3   2       70.96       65.45      0.83 o 
   3  -3   2      378.80      374.75      3.28 o 
   4  -3   2      113.65      121.09      2.11 o 
   5  -3   2       47.75       50.93      1.26 o 
   6  -3   2       15.05       14.87      2.23 o 
   7  -3   2        4.04        3.07      0.80 o 
  -8  -2   2        1.22        0.29      1.22 o 
  -7  -2   2      105.25      106.47      3.75 o 
  -6  -2   2       49.77       52.27      1.82 o 
  -5  -2   2      372.91      373.46      5.90 o 
  -4  -2   2      433.52      428.56      8.66 o 
  -3  -2   2      673.75      666.68      5.75 o 
  -2  -2   2      621.20      630.69      5.92 o 
  -1  -2   2      191.04      187.50      1.89 o 
   0  -2   2      764.40      797.32      4.38 o 
   1  -2   2       70.99       71.68      0.67 o 
   2  -2   2        0.20       -0.03      0.07 o 
   3  -2   2       75.68       66.43      1.05 o 
   4  -2   2      317.69      324.13      3.99 o 
   5  -2   2      469.08      464.05      4.04 o 
   6  -2   2       16.34       17.86      1.12 o 
   7  -2   2       42.91       40.85      2.11 o 
  -8  -1   2       90.10       89.55      5.20 o 
  -7  -1   2        3.98        3.61      1.45 o 
  -6  -1   2       53.19       50.10      1.72 o 
  -5  -1   2        6.75        7.37      1.08 o 
  -4  -1   2        2.01        1.41      0.18 o 
  -3  -1   2       59.00       48.62      0.86 o 
  -2  -1   2      265.78      275.81      2.27 o 
  -1  -1   2      376.25      401.70      2.45 o 
   0  -1   2      735.97      760.72     16.39 o 
   1  -1   2     1874.91     1897.11     12.39 o 
   2  -1   2      159.40      195.51      1.51 o 
   3  -1   2       38.11       39.47      0.95 o 
   4  -1   2       13.81       14.01      0.53 o 
   5  -1   2       43.94       41.86      0.90 o 
   6  -1   2        0.95        0.77      0.29 o 
   7  -1   2       33.99       32.41      1.53 o 
  -8   0   2       43.35       42.72      4.22 o 
  -7   0   2       98.34       95.15      4.92 o 
  -6   0   2       68.24       66.47      2.57 o 
  -5   0   2      302.89      306.93      4.31 o 
  -4   0   2       48.23       40.63      0.83 o 
  -3   0   2      793.27      925.43      6.12 o 
  -2   0   2      701.81      802.01      5.56 o 
  -1   0   2       60.78       60.64      0.70 o 
   0   0   2     1136.55     1150.41     11.38 o 
   1   0   2      120.82      139.13      1.50 o 
   2   0   2       95.09       88.10      1.08 o 
   3   0   2      165.70      162.71      1.58 o 
   4   0   2      387.07      386.70      3.54 o 
   5   0   2      234.32      231.01      2.28 o 
   6   0   2        2.87        2.37      0.41 o 
   7   0   2        0.50        0.43      0.41 o 
  -8   1   2        1.49        1.53      0.85 o 
  -7   1   2        0.63        1.09      0.63 o 
  -6   1   2       36.26       40.24      2.96 o 
  -5   1   2       76.57       82.74      1.52 o 
  -4   1   2       25.23       17.71      0.57 o 
  -3   1   2      120.45      125.69      1.18 o 
  -2   1   2       41.62       53.20      0.59 o 
  -1   1   2       92.56      106.02      0.89 o 
   0   1   2      301.96      311.08      2.33 o 
   1   1   2      307.41      312.88      2.80 o 
   2   1   2      334.93      325.71      4.58 o 
   3   1   2      203.02      202.86      1.81 o 
   4   1   2        4.84        4.44      0.35 o 
   5   1   2      328.69      327.98      3.15 o 
   6   1   2      179.34      178.91      2.59 o 
   7   1   2       54.61       58.58      3.95 o 
   8   1   2        0.36        0.87      1.21 o 
  -8   2   2        0.11        0.07      0.73 o 
  -7   2   2       10.27       10.72      1.37 o 
  -6   2   2       38.02       38.81      1.55 o 
  -5   2   2        6.34        5.28      0.58 o 
  -4   2   2       56.32       55.30      1.23 o 
  -3   2   2        0.44        0.33      0.14 o 
  -2   2   2     1132.75     1246.97      6.54 o 
  -1   2   2      365.56      398.33      3.03 o 
   0   2   2      311.42      325.79      1.74 o 
   1   2   2      529.54      530.75      3.24 o 
   2   2   2      746.78      795.04      5.61 o 
   3   2   2       12.23        9.60      0.39 o 
   4   2   2        4.57        3.30      0.28 o 
   5   2   2       36.98       39.63      1.04 o 
   6   2   2       62.40       66.44      1.86 o 
   7   2   2       59.60       62.81      4.14 o 
   8   2   2       74.52       79.71      5.08 o 
  -7   3   2        0.67        1.31      0.69 o 
  -6   3   2      308.62      317.24      4.98 o 
  -5   3   2        0.19        0.33      0.31 o 
  -4   3   2       72.27       62.95      1.52 o 
  -3   3   2       34.49       38.64      0.64 o 
  -2   3   2      424.25      474.37      3.64 o 
  -1   3   2      472.67      491.44      3.49 o 
   0   3   2      160.42      167.93      1.04 o 
   1   3   2      268.06      225.89      1.35 o 
   2   3   2      112.02      110.36      1.10 o 
   3   3   2      199.30      207.73      2.22 o 
   4   3   2       21.14       20.65      0.66 o 
   5   3   2       43.90       48.35      1.63 o 
   6   3   2      324.54      328.03      9.97 o 
   7   3   2        0.20        0.03      0.79 o 
   8   3   2       34.74       29.54      3.21 o 
  -7   4   2       32.61       30.10      1.96 o 
  -6   4   2      253.86      266.92      4.60 o 
  -5   4   2      137.73      139.68      2.95 o 
  -4   4   2       36.82       36.98      1.08 o 
  -3   4   2       51.26       52.85      0.86 o 
  -2   4   2       43.22       45.29      0.98 o 
  -1   4   2      148.10      146.40      1.00 o 
   0   4   2      450.28      454.95      2.52 o 
   1   4   2      119.93      125.10      0.97 o 
   2   4   2     3883.11     3889.30     23.63 o 
   3   4   2       15.96       16.85      0.57 o 
   4   4   2      400.23      384.18      9.57 o 
   5   4   2       64.54       62.10      1.68 o 
   6   4   2       69.04       73.09      4.29 o 
   7   4   2       39.72       33.86      3.24 o 
   8   4   2       42.62       54.10      4.41 o 
  -7   5   2        0.01       -0.11      0.50 o 
  -6   5   2        6.36        6.01      1.12 o 
  -5   5   2        5.67        3.74      0.72 o 
  -4   5   2      113.86      112.49      2.20 o 
  -3   5   2       63.35       69.78      1.44 o 
  -2   5   2     1732.10     1752.30     12.34 o 
  -1   5   2      230.28      218.66      1.55 o 
   0   5   2       60.40       51.00      0.59 o 
   1   5   2      180.62      179.63      1.39 o 
   2   5   2       13.88       12.54      0.35 o 
   3   5   2       60.00       58.20      1.07 o 
   4   5   2        2.56        3.59      0.41 o 
   5   5   2       24.33       22.85      1.41 o 
   6   5   2      136.87      139.51      6.26 o 
   7   5   2       42.02       43.69      3.79 o 
  -7   6   2       68.52       67.53      3.05 o 
  -6   6   2      132.63      140.50      5.46 o 
  -5   6   2       85.17       80.94      2.95 o 
  -4   6   2       84.58       84.78      2.29 o 
  -3   6   2       14.55       14.63      1.08 o 
  -2   6   2      245.79      256.33      3.39 o 
  -1   6   2       11.20        9.64      0.34 o 
   0   6   2      170.38      168.17      1.35 o 
   1   6   2      163.79      148.95      1.33 o 
   2   6   2     1241.09     1291.02      7.11 o 
   3   6   2       55.31       51.03      0.91 o 
   4   6   2       65.44       63.46      1.67 o 
   5   6   2        5.74        6.92      1.13 o 
   6   6   2       15.11        8.32      1.94 o 
   7   6   2        1.72        1.34      1.22 o 
  -6   7   2      102.23      108.08      4.53 o 
  -5   7   2       27.94       28.65      2.15 o 
  -4   7   2      175.13      183.71      3.66 o 
  -3   7   2       14.88       14.49      1.12 o 
  -2   7   2     1177.06     1160.60     11.45 o 
  -1   7   2        4.95        5.35      0.39 o 
   0   7   2       69.91       66.80      0.92 o 
   1   7   2       14.35       12.95      0.46 o 
   2   7   2       63.56       69.58      0.98 o 
   3   7   2        0.96        0.69      0.22 o 
   4   7   2        1.56        0.96      0.36 o 
   5   7   2       39.65       45.26      1.72 o 
   6   7   2       20.45       15.32      1.59 o 
   7   7   2       13.89       13.32      2.72 o 
  -6   8   2      113.77      121.11      6.33 o 
  -5   8   2       20.38       21.04      1.63 o 
  -4   8   2       68.17       67.14      2.27 o 
  -3   8   2        8.72        8.00      1.64 o 
  -2   8   2      291.28      285.54      4.53 o 
  -1   8   2        5.73        5.79      0.45 o 
   0   8   2        0.66        0.56      0.26 o 
   1   8   2       15.47       19.44      0.54 o 
   2   8   2       22.03       21.64      0.75 o 
   3   8   2        0.90        0.45      0.34 o 
   4   8   2       55.92       48.95      1.82 o 
   5   8   2       12.12       15.43      1.91 o 
   6   8   2       98.38       97.33      3.43 o 
   7   8   2        0.10        0.65      0.61 o 
  -5   9   2        6.39        5.65      0.96 o 
  -4   9   2        1.21        1.20      0.57 o 
  -3   9   2        0.50        0.73      0.45 o 
  -2   9   2       10.51       12.42      1.14 o 
  -1   9   2       12.64       13.21      0.89 o 
   0   9   2       69.16       71.53      1.52 o 
   1   9   2       35.64       36.11      0.97 o 
   2   9   2      150.10      154.55      1.84 o 
   3   9   2        1.39        1.72      0.38 o 
   4   9   2        0.30        0.53      0.39 o 
   5   9   2        0.17        0.84      0.77 o 
   6   9   2        0.04        2.08      1.07 o 
  -4  10   2        6.29        4.47      0.97 o 
  -3  10   2        9.18        9.12      1.11 o 
  -2  10   2       25.53       25.00      1.52 o 
  -1  10   2       50.64       51.84      1.65 o 
   0  10   2      101.06      100.18      1.92 o 
   1  10   2       12.62       12.73      0.73 o 
   2  10   2       39.02       41.85      1.11 o 
   3  10   2        9.00        8.23      0.85 o 
   4  10   2       39.20       45.00      1.72 o 
   5  10   2       15.83       16.04      3.09 o 
  -3  11   2       39.38       36.86      1.90 o 
  -2  11   2       33.91       30.14      1.76 o 
  -1  11   2       14.65       15.32      1.32 o 
   0  11   2       42.26       43.74      1.30 o 
   1  11   2        8.83       10.27      1.69 o 
   2  11   2       21.52       20.74      1.35 o 
   3  11   2       16.87       19.38      1.51 o 
   4  11   2       12.70       12.21      1.09 o 
   5  11   2       14.36       11.82      2.86 o 
  -2  12   2        1.28        1.37      0.62 o 
  -1  12   2       73.88       75.16      2.25 o 
   0  12   2       58.37       59.28      1.92 o 
   1  12   2       15.83       16.53      0.95 o 
   2  12   2       12.55       11.86      0.90 o 
   3  12   2        0.00        1.94      0.74 o 
   4  12   2        2.81        1.60      1.35 o 
   0  13   2        0.59        0.66      0.69 o 
   1  13   2        1.50        1.59      0.55 o 
  -1 -12   3       10.79       11.55      1.10 o 
   0 -12   3       34.10       34.59      2.08 o 
  -4 -11   3       11.79        8.46      2.22 o 
  -3 -11   3        6.39       10.68      1.96 o 
  -2 -11   3        0.70        0.42      0.31 o 
  -1 -11   3       32.06       33.21      1.24 o 
   0 -11   3        3.65        3.94      0.77 o 
   1 -11   3        5.53        3.49      1.06 o 
   2 -11   3      163.81      165.28      5.47 o 
  -5 -10   3        5.52        7.06      1.67 o 
  -4 -10   3       20.12       23.89      1.54 o 
  -3 -10   3       34.54       32.17      2.30 o 
  -2 -10   3      189.04      191.48      2.98 o 
  -1 -10   3        0.18        0.18      0.34 o 
   0 -10   3       16.78       17.17      0.87 o 
   1 -10   3        2.22        1.55      0.50 o 
   2 -10   3       26.70       28.61      2.43 o 
   3 -10   3       40.73       41.90      2.34 o 
  -5  -9   3       13.07       12.81      1.79 o 
  -4  -9   3        1.33        0.45      1.28 o 
  -3  -9   3       96.59       95.75      3.27 o 
  -2  -9   3       54.53       51.17      1.39 o 
  -1  -9   3      258.67      260.11      3.92 o 
   0  -9   3        0.12       -0.12      0.25 o 
   1  -9   3       30.76       32.95      1.18 o 
   2  -9   3       15.16       15.07      1.31 o 
   3  -9   3        5.22        6.30      0.91 o 
   4  -9   3       20.87       22.21      1.99 o 
  -6  -8   3       40.60       41.30      2.72 o 
  -5  -8   3       62.56       32.94      3.23 o 
  -4  -8   3        1.48       -0.39      1.14 o 
  -3  -8   3       30.50       28.26      1.44 o 
  -2  -8   3       48.43       47.77      1.16 o 
  -1  -8   3       53.87       56.87      1.26 o 
   0  -8   3       27.69       25.68      0.78 o 
   1  -8   3       25.25       25.86      0.89 o 
   2  -8   3      310.66      294.47      4.19 o 
   3  -8   3       28.95       29.37      1.51 o 
   4  -8   3       49.04       47.49      2.81 o 
   5  -8   3        1.80        0.29      0.88 o 
  -6  -7   3       19.58       15.12      1.92 o 
  -5  -7   3      137.18      131.71      5.00 o 
  -4  -7   3       26.23       24.23      2.46 o 
  -3  -7   3       56.21       53.48      1.35 o 
  -2  -7   3      246.73      253.77      2.80 o 
  -1  -7   3       25.02       24.09      0.77 o 
   0  -7   3        6.69        6.33      0.41 o 
   1  -7   3       64.54       59.12      0.98 o 
   2  -7   3       43.14       44.43      1.34 o 
   3  -7   3      165.61      155.49      2.84 o 
   4  -7   3      112.52      119.52      3.50 o 
   5  -7   3       85.10       80.65      4.88 o 
   6  -7   3      141.79      133.56      6.73 o 
  -7  -6   3       13.18       16.20      2.03 o 
  -6  -6   3       33.55       28.74      2.26 o 
  -5  -6   3        9.16        9.95      1.44 o 
  -4  -6   3      144.01      138.73      4.03 o 
  -3  -6   3       63.79       69.91      1.45 o 
  -2  -6   3      187.30      184.88      2.16 o 
  -1  -6   3      136.85      128.91      1.64 o 
   0  -6   3      362.23      367.38      2.75 o 
   1  -6   3       11.76       12.57      0.66 o 
   2  -6   3      500.41      433.59      4.03 o 
   3  -6   3        0.00        0.21      0.26 o 
   4  -6   3       13.77       12.19      1.29 o 
   5  -6   3        5.13        5.62      1.56 o 
   6  -6   3        8.71        6.55      1.77 o 
  -7  -5   3       73.06       77.20      3.53 o 
  -6  -5   3        5.13        2.95      1.10 o 
  -5  -5   3       63.24       55.60      2.59 o 
  -4  -5   3       10.92       11.15      1.00 o 
  -3  -5   3       21.32       22.75      0.77 o 
  -2  -5   3      187.66      200.57      2.13 o 
  -1  -5   3      132.23      128.13      1.34 o 
   0  -5   3       50.38       53.01      0.92 o 
   1  -5   3      318.15      303.80      2.61 o 
   2  -5   3       76.67       73.60      1.37 o 
   3  -5   3      322.84      319.38      3.56 o 
   4  -5   3        0.49        0.24      0.46 o 
   5  -5   3      112.59      112.48      5.33 o 
   6  -5   3       28.54       25.61      3.21 o 
   7  -5   3       10.81        8.35      1.35 o 
  -7  -4   3       32.17       33.93      2.51 o 
  -6  -4   3        3.96        4.80      1.04 o 
  -5  -4   3      149.75      148.10      4.33 o 
  -4  -4   3      151.99      151.19      3.00 o 
  -3  -4   3      249.59      267.41      3.07 o 
  -2  -4   3      122.66      120.93      1.52 o 
  -1  -4   3      222.20      228.32      1.81 o 
   0  -4   3        3.52        4.02      0.29 o 
   1  -4   3        0.53        0.81      0.19 o 
   2  -4   3        4.91        2.43      0.31 o 
   3  -4   3       41.57       39.86      1.16 o 
   4  -4   3       13.81       14.85      0.85 o 
   5  -4   3       43.38       46.27      2.33 o 
   6  -4   3        2.46        1.65      1.02 o 
   7  -4   3       14.25       13.41      3.53 o 
  -8  -3   3       40.21       49.87      4.11 o 
  -7  -3   3        4.17        2.71      1.18 o 
  -6  -3   3       12.04       10.12      1.58 o 
  -5  -3   3       17.73       17.80      1.45 o 
  -4  -3   3       15.73       13.39      0.87 o 
  -3  -3   3      257.66      255.19      2.88 o 
  -2  -3   3       82.51      110.98      1.26 o 
  -1  -3   3      456.29      447.64      3.60 o 
   0  -3   3       33.12       36.69      0.63 o 
   1  -3   3        1.44        0.87      0.15 o 
   2  -3   3        6.92       10.15      0.40 o 
   3  -3   3       43.19       44.78      1.02 o 
   4  -3   3       44.14       43.13      1.23 o 
   5  -3   3      104.32      107.09      2.77 o 
   6  -3   3      155.49      164.52      3.62 o 
   7  -3   3       42.93       45.04      2.35 o 
  -8  -2   3       44.33       45.51      3.95 o 
  -7  -2   3       96.68       93.92      3.71 o 
  -6  -2   3        1.03        0.56      0.40 o 
  -5  -2   3       72.58       67.28      1.93 o 
  -4  -2   3        4.11        5.08      0.60 o 
  -3  -2   3       25.67       30.66      0.64 o 
  -2  -2   3       20.34       20.08      0.44 o 
  -1  -2   3      140.50      139.01      1.37 o 
   0  -2   3     1141.93     1132.67      9.52 o 
   1  -2   3       69.93       47.09      0.57 o 
   2  -2   3      814.36      830.33      5.78 o 
   3  -2   3       26.54       24.44      0.69 o 
   4  -2   3      115.35      104.84      1.58 o 
   5  -2   3        0.00        0.25      0.25 o 
   6  -2   3       35.93       38.41      1.63 o 
   7  -2   3        1.95        1.65      0.64 o 
  -8  -1   3        1.54        1.67      1.32 o 
  -7  -1   3       26.13       23.40      2.95 o 
  -6  -1   3       31.09       32.36      2.51 o 
  -5  -1   3       83.48       80.29      2.03 o 
  -4  -1   3      183.11      177.20      2.67 o 
  -3  -1   3       44.44       45.12      0.83 o 
  -2  -1   3       23.01       16.03      0.42 o 
  -1  -1   3       15.11       13.04      0.29 o 
   0  -1   3      780.21      820.95      5.12 o 
   1  -1   3      190.07      196.90      1.78 o 
   2  -1   3     1675.00     1736.66     14.36 o 
   3  -1   3       55.69       53.00      1.00 o 
   4  -1   3      332.59      328.49      2.76 o 
   5  -1   3      151.57      155.44      2.15 o 
   6  -1   3       64.93       67.82      2.08 o 
   7  -1   3       43.15       42.01      1.79 o 
   8  -1   3        1.84        1.15      0.92 o 
  -8   0   3        9.63        8.77      2.16 o 
  -7   0   3        4.31        5.28      1.55 o 
  -6   0   3       94.62       91.42      4.57 o 
  -5   0   3       37.29       38.31      1.33 o 
  -4   0   3      508.52      525.42      4.07 o 
  -3   0   3      501.50      516.61      3.77 o 
  -2   0   3     1316.59     1367.60     10.11 o 
  -1   0   3     1546.27     1587.13      9.63 o 
   0   0   3      587.47      603.28      4.33 o 
   1   0   3     1408.52     1442.38      7.41 o 
   2   0   3      186.72      182.92      1.98 o 
   3   0   3       43.44       38.15      0.63 o 
   4   0   3       16.67       16.02      0.49 o 
   5   0   3       97.37      102.48      1.82 o 
   6   0   3      260.26      268.29      4.41 o 
   7   0   3        6.04        5.25      0.80 o 
   8   0   3       32.93       34.24      3.39 o 
  -8   1   3       40.84       35.78      2.26 o 
  -7   1   3      186.71      195.85      7.41 o 
  -6   1   3       25.27       30.63      2.69 o 
  -5   1   3      192.63      187.17      6.24 o 
  -4   1   3        7.22        3.43      0.31 o 
  -3   1   3       35.59       33.27      0.56 o 
  -2   1   3        2.04        0.92      0.16 o 
  -1   1   3      193.96      202.09      1.33 o 
   0   1   3      280.30      294.53      4.38 o 
   1   1   3      580.88      599.04      3.80 o 
   2   1   3     1352.37     1388.41      9.69 o 
   3   1   3        0.60        0.15      0.11 o 
   4   1   3       70.93       72.32      1.18 o 
   5   1   3        2.59        2.21      0.38 o 
   6   1   3       10.80       10.24      0.95 o 
   7   1   3        3.13        2.40      0.58 o 
   8   1   3       12.19        8.70      2.13 o 
  -8   2   3       10.41        7.69      1.33 o 
  -7   2   3       56.75       53.58      2.55 o 
  -6   2   3      129.59      125.14      6.18 o 
  -5   2   3      159.41      167.30      3.23 o 
  -4   2   3      514.81      559.13      5.28 o 
  -3   2   3      188.69      177.38      1.60 o 
  -2   2   3     1395.71     1609.80      8.97 o 
  -1   2   3      290.50      320.29      1.86 o 
   0   2   3      250.17      279.34      1.70 o 
   1   2   3       93.42      110.29      1.15 o 
   2   2   3       24.60       31.96      0.73 o 
   3   2   3       27.21       26.45      0.68 o 
   4   2   3       94.94       92.42      1.36 o 
   5   2   3      255.35      261.00      3.10 o 
   6   2   3      163.13      165.63      3.19 o 
   7   2   3        2.17        0.87      0.95 o 
   8   2   3        4.01        3.67      1.63 o 
  -7   3   3       23.40       22.67      1.99 o 
  -6   3   3       21.01       27.63      2.19 o 
  -5   3   3        4.23        6.05      0.73 o 
  -4   3   3       46.99       56.67      1.45 o 
  -3   3   3        2.80        0.26      0.11 o 
  -2   3   3      252.99      241.06      2.25 o 
  -1   3   3        8.98       17.21      0.41 o 
   0   3   3       93.64      107.45      0.80 o 
   1   3   3      254.44      264.48      1.77 o 
   2   3   3      226.30      231.66      1.88 o 
   3   3   3      100.41       98.55      1.35 o 
   4   3   3       46.63       39.70      1.05 o 
   5   3   3        6.81        8.03      0.68 o 
   6   3   3      192.54      192.85      4.27 o 
   7   3   3       63.90       62.93      4.33 o 
   8   3   3       38.96       39.64      3.77 o 
  -7   4   3        0.36        0.25      0.65 o 
  -6   4   3       56.78       60.26      2.08 o 
  -5   4   3        6.66        7.57      0.85 o 
  -4   4   3        8.09        8.39      0.67 o 
  -3   4   3        5.03        5.44      0.46 o 
  -2   4   3       10.91       17.73      0.53 o 
  -1   4   3      697.60      738.27      4.81 o 
   0   4   3      179.33      192.35      1.35 o 
   1   4   3      160.45      166.99      1.21 o 
   2   4   3      381.13      385.10      2.70 o 
   3   4   3      100.95      120.48      1.50 o 
   4   4   3        8.41        8.42      0.62 o 
   5   4   3       37.19       35.42      1.61 o 
   6   4   3        1.61        2.86      1.27 o 
   7   4   3        6.59        3.73      1.48 o 
   8   4   3       21.52       23.78      3.59 o 
  -7   5   3       41.91       43.60      2.41 o 
  -6   5   3        1.15        0.67      0.51 o 
  -5   5   3      333.23      347.61      5.29 o 
  -4   5   3        5.51        6.50      0.64 o 
  -3   5   3      132.04      118.98      1.93 o 
  -2   5   3        0.01        0.26      0.15 o 
  -1   5   3      123.33      134.06      1.62 o 
   0   5   3      141.01      137.78      1.15 o 
   1   5   3       64.20       66.32      0.85 o 
   2   5   3      152.76      132.74      1.24 o 
   3   5   3       41.36       38.22      0.85 o 
   4   5   3      143.61      146.56      2.27 o 
   5   5   3       20.21       21.48      1.25 o 
   6   5   3       63.26       61.42      4.19 o 
   7   5   3      108.79       92.35      5.49 o 
  -7   6   3       12.18        9.93      1.51 o 
  -6   6   3        7.30        5.66      0.91 o 
  -5   6   3      234.88      241.95      4.39 o 
  -4   6   3       96.94       96.38      2.68 o 
  -3   6   3       58.27       55.14      1.69 o 
  -2   6   3       92.50       92.44      1.88 o 
  -1   6   3       95.62       98.20      1.26 o 
   0   6   3      225.86      227.45      1.58 o 
   1   6   3       15.48       16.50      0.44 o 
   2   6   3      113.94      110.48      1.19 o 
   3   6   3      946.78      934.34      6.06 o 
   4   6   3        1.42        1.24      0.35 o 
   5   6   3      109.11      111.90      3.94 o 
   6   6   3       29.00       27.05      2.08 o 
   7   6   3       25.70       33.28      3.42 o 
  -6   7   3        6.45        5.14      1.07 o 
  -5   7   3       43.52       46.13      5.17 o 
  -4   7   3        2.06        1.55      0.52 o 
  -3   7   3       23.08       23.40      1.20 o 
  -2   7   3        8.41        7.91      0.79 o 
  -1   7   3      821.12      833.94      7.17 o 
   0   7   3      119.47      122.83      1.39 o 
   1   7   3       25.45       21.18      0.62 o 
   2   7   3      159.99      157.45      1.57 o 
   3   7   3        0.21        0.42      0.21 o 
   4   7   3       64.41       63.42      1.33 o 
   5   7   3       10.30        9.78      1.17 o 
   6   7   3        0.78        3.59      2.29 o 
   7   7   3       48.22       28.66      3.25 o 
  -6   8   3       68.25       65.70      3.08 o 
  -5   8   3      143.08      146.77      4.37 o 
  -4   8   3      137.41      136.09      3.29 o 
  -3   8   3       31.05       30.71      1.47 o 
  -2   8   3       68.32       70.99      2.35 o 
  -1   8   3       98.93       99.24      2.28 o 
   0   8   3        4.23        4.39      0.51 o 
   1   8   3       61.35       62.12      0.97 o 
   2   8   3       32.60       31.44      0.74 o 
   3   8   3      497.44      505.09      4.21 o 
   4   8   3       31.76       36.92      1.41 o 
   5   8   3       40.43       39.94      1.84 o 
   6   8   3        8.77       12.06      2.12 o 
  -5   9   3       50.73       50.85      3.89 o 
  -4   9   3       11.29       10.18      1.14 o 
  -3   9   3      106.58      112.92      4.52 o 
  -2   9   3       18.74       22.27      1.45 o 
  -1   9   3      720.63      723.95      7.39 o 
   0   9   3        4.62        4.53      0.48 o 
   1   9   3       49.76       49.50      1.33 o 
   2   9   3        0.00       -0.27      0.27 o 
   3   9   3       14.51       13.48      0.71 o 
   4   9   3        0.37        0.10      0.36 o 
   5   9   3        2.66        2.99      0.89 o 
   6   9   3       15.03       23.03      3.49 o 
  -4  10   3        1.17        0.68      0.53 o 
  -3  10   3       31.33       32.53      3.11 o 
  -2  10   3        0.16       -0.16      0.40 o 
  -1  10   3      175.06      174.47      4.20 o 
   0  10   3        1.35        0.86      0.34 o 
   1  10   3        4.00        3.37      0.44 o 
   2  10   3       19.56       21.56      0.91 o 
   3  10   3       28.09       30.37      1.30 o 
   4  10   3        7.31        6.50      0.83 o 
   5  10   3        8.94        6.17      1.09 o 
  -3  11   3        2.34        1.87      0.76 o 
  -2  11   3        6.46        5.71      1.01 o 
  -1  11   3       30.93       31.25      1.38 o 
   0  11   3        0.41        0.59      0.33 o 
   1  11   3       18.70       18.55      1.19 o 
   2  11   3       12.50       11.15      0.79 o 
   3  11   3       65.09       70.40      2.05 o 
   4  11   3        0.01        0.30      0.46 o 
   5  11   3        0.01        0.29      0.98 o 
  -2  12   3        8.73       10.57      1.14 o 
  -1  12   3       32.87       30.43      1.55 o 
   0  12   3        8.83        8.39      0.91 o 
   1  12   3       27.84       28.15      1.14 o 
   2  12   3        0.14        0.30      0.34 o 
   3  12   3        7.30        9.70      2.98 o 
   0  13   3        4.78        6.02      1.24 o 
   1  13   3       25.80       26.23      3.27 o 
  -3 -11   4       27.66       31.66      2.61 o 
  -2 -11   4        6.83        6.08      0.95 o 
  -1 -11   4       56.02       57.04      1.64 o 
   0 -11   4       41.42       46.29      1.72 o 
   1 -11   4       37.97       38.39      2.30 o 
   2 -11   4      144.08      154.31      4.72 o 
  -4 -10   4        4.08        5.35      0.94 o 
  -3 -10   4       17.43       19.82      1.68 o 
  -2 -10   4       46.18       47.00      1.59 o 
  -1 -10   4       50.91       49.27      1.70 o 
   0 -10   4       18.32       18.27      0.94 o 
   1 -10   4       52.26       53.37      2.73 o 
   2 -10   4        0.45        0.84      0.51 o 
   3 -10   4       49.84       48.84      2.58 o 
  -5  -9   4       57.83       56.77      3.12 o 
  -4  -9   4       57.37       60.97      2.35 o 
  -3  -9   4       51.00       52.73      2.12 o 
  -2  -9   4        0.01        0.00      0.45 o 
  -1  -9   4       13.87       15.41      0.87 o 
   0  -9   4       12.86       14.48      0.83 o 
   1  -9   4        0.51        1.14      0.44 o 
   2  -9   4       35.27       33.16      1.65 o 
   3  -9   4      222.69      220.87      4.56 o 
   4  -9   4       11.10        9.68      2.12 o 
  -6  -8   4        0.00        0.19      0.77 o 
  -5  -8   4        7.31        7.35      1.38 o 
  -4  -8   4        0.61        2.52      1.51 o 
  -3  -8   4       41.39       47.04      1.91 o 
  -2  -8   4       86.87       89.86      1.82 o 
  -1  -8   4      392.54      405.38      4.53 o 
   0  -8   4        1.32        1.31      0.31 o 
   1  -8   4       63.59       60.37      1.39 o 
   2  -8   4        0.69        0.81      0.37 o 
   3  -8   4       16.50       15.30      1.31 o 
   4  -8   4       32.52       34.86      3.19 o 
   5  -8   4        0.16        0.05      0.97 o 
  -6  -7   4       29.30       27.33      2.55 o 
  -5  -7   4      100.95       99.50      3.84 o 
  -4  -7   4        2.60        4.31      1.41 o 
  -3  -7   4        0.13        1.92      1.15 o 
  -2  -7   4      101.26       99.95      1.66 o 
  -1  -7   4       91.94       94.63      1.61 o 
   0  -7   4      411.25      403.07      3.54 o 
   1  -7   4        0.86        0.87      0.22 o 
   2  -7   4       85.28       92.30      1.88 o 
   3  -7   4       50.84       49.64      1.62 o 
   4  -7   4       47.55       48.89      3.65 o 
   5  -7   4        2.52        2.34      1.16 o 
  -7  -6   4       14.18       17.52      2.17 o 
  -6  -6   4       55.04       57.27      3.00 o 
  -5  -6   4      115.86      116.19      5.42 o 
  -4  -6   4      150.53      158.63      4.45 o 
  -3  -6   4       25.87       24.24      1.24 o 
  -2  -6   4       27.69       25.48      0.91 o 
  -1  -6   4      179.68      183.14      2.24 o 
   0  -6   4       37.01       35.43      0.83 o 
   1  -6   4        2.71        3.45      0.34 o 
   2  -6   4       20.95       21.02      1.10 o 
   3  -6   4      354.54      341.23      4.35 o 
   4  -6   4       53.75       53.89      2.52 o 
   5  -6   4       61.98       70.00      4.46 o 
   6  -6   4        0.80        0.55      1.01 o 
  -7  -5   4        4.61        3.85      1.15 o 
  -6  -5   4      214.78      210.29      9.60 o 
  -5  -5   4       66.02       62.58      2.80 o 
  -4  -5   4      262.32      248.98      4.29 o 
  -3  -5   4       47.39       44.34      1.30 o 
  -2  -5   4      168.19      156.95      2.41 o 
  -1  -5   4      622.24      613.23      4.87 o 
   0  -5   4      165.29      164.82      1.80 o 
   1  -5   4        5.64        5.35      0.44 o 
   2  -5   4        4.50        1.46      0.30 o 
   3  -5   4       12.21       14.16      0.89 o 
   4  -5   4       69.45       63.58      2.12 o 
   5  -5   4       83.32       95.49      3.52 o 
   6  -5   4       60.21       67.27      4.51 o 
  -7  -4   4       40.18       40.91      2.60 o 
  -6  -4   4       56.77       63.05      2.95 o 
  -5  -4   4      176.82      178.23      7.53 o 
  -4  -4   4       92.42       90.65      2.31 o 
  -3  -4   4      119.64      113.33      2.10 o 
  -2  -4   4       30.29       28.31      0.68 o 
  -1  -4   4      280.85      275.23      2.15 o 
   0  -4   4       71.19       63.26      1.07 o 
   1  -4   4      559.58      548.62      4.25 o 
   2  -4   4       16.88       19.06      1.03 o 
   3  -4   4      753.53      643.32      6.31 o 
   4  -4   4       10.53       11.42      1.04 o 
   5  -4   4       58.31       51.41      2.53 o 
   6  -4   4        0.62        0.33      0.54 o 
   7  -4   4        0.05        0.07      0.58 o 
  -7  -3   4       57.98       63.21      3.09 o 
  -6  -3   4      142.00      140.20      8.62 o 
  -5  -3   4       25.47       24.45      1.31 o 
  -4  -3   4      174.95      163.29      3.08 o 
  -3  -3   4       77.94       70.25      1.78 o 
  -2  -3   4        0.19        0.09      0.09 o 
  -1  -3   4      620.17      678.33      3.79 o 
   0  -3   4       40.89       49.20      0.79 o 
   1  -3   4       21.96       22.93      0.80 o 
   2  -3   4      317.21      315.08      3.51 o 
   3  -3   4       97.13       96.03      1.78 o 
   4  -3   4      307.34      309.70      4.93 o 
   5  -3   4       12.47       15.25      1.04 o 
   6  -3   4      149.60      147.27      3.51 o 
   7  -3   4        1.67        0.94      0.61 o 
  -7  -2   4        1.89       -0.23      1.03 o 
  -6  -2   4        9.86        9.20      1.46 o 
  -5  -2   4       38.91       37.91      1.73 o 
  -4  -2   4      120.78      122.79      3.13 o 
  -3  -2   4      230.29      220.10      2.87 o 
  -2  -2   4      380.12      393.21      2.71 o 
  -1  -2   4      410.67      437.86      3.64 o 
   0  -2   4      482.88      452.87      3.20 o 
   1  -2   4      109.05      120.64      1.35 o 
   2  -2   4       36.18       34.07      0.77 o 
   3  -2   4       57.61       46.06      0.98 o 
   4  -2   4        7.31        7.69      0.67 o 
   5  -2   4        1.76        1.17      0.34 o 
   6  -2   4       37.81       38.31      4.51 o 
   7  -2   4        1.51        1.30      0.58 o 
  -8  -1   4       25.27       31.64      3.81 o 
  -7  -1   4       99.31       99.19      5.39 o 
  -6  -1   4       24.65       25.66      1.78 o 
  -5  -1   4       84.56       81.06      2.09 o 
  -4  -1   4        5.23        4.98      0.58 o 
  -3  -1   4        0.01        0.08      0.13 o 
  -2  -1   4      358.24      345.76      3.07 o 
  -1  -1   4      482.57      559.96      7.04 o 
   0  -1   4      659.25      679.13      4.50 o 
   1  -1   4       19.18       24.14      0.55 o 
   2  -1   4       90.72       83.89      1.23 o 
   3  -1   4        2.62        1.25      0.19 o 
   4  -1   4        0.25        0.36      0.19 o 
   5  -1   4        6.95        5.82      0.51 o 
   6  -1   4       26.04       25.89      1.93 o 
   7  -1   4       68.13       72.59      2.18 o 
  -8   0   4       19.08       17.78      2.97 o 
  -7   0   4       62.01       60.96      4.23 o 
  -6   0   4      159.59      155.23      6.26 o 
  -5   0   4        0.60        2.34      0.46 o 
  -4   0   4      163.67      147.98      2.23 o 
  -3   0   4       56.37       53.08      0.84 o 
  -2   0   4        1.32        0.97      0.12 o 
  -1   0   4        4.08        4.09      0.22 o 
   0   0   4       25.20       25.19      0.49 o 
   1   0   4      611.32      625.29      4.09 o 
   2   0   4       67.87       58.39      1.80 o 
   3   0   4      463.49      451.94      4.18 o 
   4   0   4       33.63       36.68      1.04 o 
   5   0   4      152.42      149.15      2.16 o 
   6   0   4       10.43       11.39      1.04 o 
   7   0   4        4.85        4.34      0.78 o 
   8   0   4        9.00        8.74      1.33 o 
  -7   1   4        2.15        3.22      1.42 o 
  -6   1   4        9.08        9.37      1.87 o 
  -5   1   4        9.38       14.92      2.08 o 
  -4   1   4      113.49      110.03      1.61 o 
  -3   1   4      255.71      247.93      2.03 o 
  -2   1   4      115.21      125.48      1.04 o 
  -1   1   4       88.78       81.35      0.76 o 
   0   1   4       12.76       10.60      0.30 o 
   1   1   4      239.75      244.96      1.85 o 
   2   1   4        4.58        5.78      0.39 o 
   3   1   4      606.18      607.00      5.20 o 
   4   1   4       12.01       12.00      0.61 o 
   5   1   4      175.50      180.54      2.40 o 
   6   1   4      108.39      105.09      2.34 o 
   7   1   4       47.63       50.47      1.93 o 
   8   1   4       43.31       41.47      3.77 o 
  -7   2   4       41.58       41.40      2.33 o 
  -6   2   4       43.14       44.54      2.23 o 
  -5   2   4       45.63       35.74      2.75 o 
  -4   2   4        2.99        3.73      0.53 o 
  -3   2   4      413.52      436.39      2.81 o 
  -2   2   4      325.30      338.56      2.21 o 
  -1   2   4     1037.58     1099.27      5.86 o 
   0   2   4     1157.38     1176.68      8.32 o 
   1   2   4      594.94      595.64      3.71 o 
   2   2   4      690.27      686.06      5.52 o 
   3   2   4      165.12      163.28      2.12 o 
   4   2   4       88.47       87.44      1.47 o 
   5   2   4        1.60        1.42      0.35 o 
   6   2   4       10.84        9.67      1.24 o 
   7   2   4       95.97       98.13      2.85 o 
   8   2   4        0.15       -0.12      0.98 o 
  -7   3   4       38.71       34.42      2.15 o 
  -6   3   4      247.21      236.30      7.19 o 
  -5   3   4       46.32       53.89      1.83 o 
  -4   3   4      365.26      337.02      4.11 o 
  -3   3   4       72.83       62.42      0.93 o 
  -2   3   4      172.89      174.90      1.68 o 
  -1   3   4       20.86       17.68      0.32 o 
   0   3   4       30.72       27.68      0.42 o 
   1   3   4      173.19      160.70      1.28 o 
   2   3   4      235.18      214.54      1.97 o 
   3   3   4      620.86      627.90      5.40 o 
   4   3   4       11.20        8.36      0.61 o 
   5   3   4       78.45       78.71      1.69 o 
   6   3   4       15.60       17.77      1.94 o 
   7   3   4        1.18        0.33      0.75 o 
   8   3   4       12.70       15.18      2.99 o 
  -7   4   4        0.00        0.33      0.63 o 
  -6   4   4       36.84       34.19      3.02 o 
  -5   4   4       93.03       85.07      2.34 o 
  -4   4   4      186.85      185.77      2.80 o 
  -3   4   4      491.18      535.03      4.80 o 
  -2   4   4      211.57      212.11      3.26 o 
  -1   4   4     1378.25     1472.63     11.18 o 
   0   4   4       12.23       17.56      0.33 o 
   1   4   4      287.39      300.94      2.07 o 
   2   4   4        3.51        1.50      0.15 o 
   3   4   4        3.74        5.55      0.36 o 
   4   4   4        1.52        1.74      0.37 o 
   5   4   4       31.64       27.51      2.67 o 
   6   4   4      121.34      125.08      3.09 o 
   7   4   4       77.52       71.14      4.72 o 
  -7   5   4      104.33       97.34      3.67 o 
  -6   5   4       69.35       68.40      2.33 o 
  -5   5   4       73.75       82.51      2.39 o 
  -4   5   4        9.09        6.17      0.62 o 
  -3   5   4        9.79       14.46      0.75 o 
  -2   5   4       12.58       15.65      0.57 o 
  -1   5   4      180.81      181.05      2.00 o 
   0   5   4        0.90        3.41      0.29 o 
   1   5   4       77.96       82.41      1.01 o 
   2   5   4      127.34      131.22      1.27 o 
   3   5   4      158.62      160.67      1.81 o 
   4   5   4       11.81       11.76      0.79 o 
   5   5   4        4.53        4.20      0.76 o 
   6   5   4        0.94        0.46      0.49 o 
   7   5   4       77.34       74.27      4.93 o 
  -6   6   4        0.39        0.28      0.49 o 
  -5   6   4      113.59      112.45      2.92 o 
  -4   6   4        0.39       -0.11      0.29 o 
  -3   6   4       53.40       54.49      1.49 o 
  -2   6   4        3.52        3.46      0.39 o 
  -1   6   4       41.04       43.95      1.01 o 
   0   6   4      262.66      269.47      2.19 o 
   1   6   4       51.74       51.24      0.78 o 
   2   6   4       89.20       89.38      1.07 o 
   3   6   4      194.53      205.16      2.00 o 
   4   6   4        4.94        5.36      0.58 o 
   5   6   4       19.74       19.72      2.31 o 
   6   6   4       46.97       53.87      2.85 o 
   7   6   4        0.79        1.37      1.17 o 
  -6   7   4       11.90       11.62      1.48 o 
  -5   7   4        5.38        6.44      1.11 o 
  -4   7   4      228.16      239.09      4.27 o 
  -3   7   4        7.21        6.77      1.30 o 
  -2   7   4      131.37      131.74      2.72 o 
  -1   7   4       24.59       21.99      0.73 o 
   0   7   4       10.69       12.26      0.55 o 
   1   7   4       19.85       18.59      0.55 o 
   2   7   4       62.65       64.91      0.96 o 
   3   7   4       38.58       36.83      0.89 o 
   4   7   4        4.48        4.34      0.49 o 
   5   7   4       64.83       65.72      2.94 o 
   6   7   4        9.05        8.68      1.23 o 
   7   7   4       44.43       37.81      2.28 o 
  -6   8   4        4.61        2.69      0.91 o 
  -5   8   4        1.32        1.69      0.75 o 
  -4   8   4      146.77      148.93      4.30 o 
  -3   8   4       33.55       33.20      1.53 o 
  -2   8   4       34.33       31.71      1.40 o 
  -1   8   4       65.00       66.33      1.64 o 
   0   8   4       98.27       97.34      1.57 o 
   1   8   4      136.40      139.50      1.81 o 
   2   8   4        6.53        7.30      0.41 o 
   3   8   4       96.20       92.25      1.50 o 
   4   8   4      232.53      224.36      3.55 o 
   5   8   4        0.89        0.50      0.61 o 
   6   8   4       15.20       16.06      1.73 o 
  -5   9   4       13.78       15.55      1.79 o 
  -4   9   4       78.34       79.96      3.31 o 
  -3   9   4       15.57       16.24      1.35 o 
  -2   9   4        0.71       -0.06      0.36 o 
  -1   9   4        2.63        1.59      0.43 o 
   0   9   4      276.69      276.91      3.34 o 
   1   9   4       45.38       43.48      1.09 o 
   2   9   4        2.76        2.65      0.35 o 
   3   9   4       92.30       88.88      1.77 o 
   4   9   4        0.05        1.12      0.84 o 
   5   9   4       44.36       47.10      5.81 o 
   6   9   4        8.77        9.02      1.32 o 
  -4  10   4      105.32      104.17      3.15 o 
  -3  10   4      112.93      110.32      3.10 o 
  -2  10   4        9.42        9.02      1.06 o 
  -1  10   4       90.10       93.62      2.24 o 
   0  10   4       29.60       28.72      1.03 o 
   1  10   4       26.82       29.56      1.18 o 
   2  10   4        9.75       10.35      0.85 o 
   3  10   4        1.09        0.81      0.40 o 
   4  10   4      176.47      176.62      5.10 o 
   5  10   4        9.98       11.87      1.53 o 
  -3  11   4        0.58        0.25      0.55 o 
  -2  11   4       33.40       35.18      1.81 o 
  -1  11   4        8.31        8.69      0.91 o 
   0  11   4      325.09      326.33      4.40 o 
   1  11   4        9.67       11.00      0.82 o 
   2  11   4       23.40       24.09      1.38 o 
   3  11   4        4.51        3.11      1.14 o 
   4  11   4        3.09        1.81      0.84 o 
  -2  12   4       10.83       11.37      1.25 o 
  -1  12   4        3.13        3.24      0.68 o 
   0  12   4       79.43       75.01      2.17 o 
   1  12   4        2.06        0.97      0.38 o 
   2  12   4        1.47        1.32      0.39 o 
   3  12   4        9.90       14.57      1.60 o 
   1  13   4        1.19        1.18      0.76 o 
  -2 -11   5        0.11        0.63      0.43 o 
  -1 -11   5       36.50       38.43      1.52 o 
   0 -11   5       17.23       17.41      2.71 o 
   1 -11   5        1.93        1.11      1.13 o 
  -4 -10   5       17.41       20.04      1.67 o 
  -3 -10   5       12.97       14.42      1.47 o 
  -2 -10   5       62.37       63.40      1.87 o 
  -1 -10   5       77.30       78.24      2.10 o 
   0 -10   5        2.50        1.19      0.56 o 
   1 -10   5        0.01        0.82      0.51 o 
   2 -10   5        6.77        7.67      1.36 o 
  -5  -9   5        7.96        1.66      3.05 o 
  -4  -9   5        1.18        1.32      0.80 o 
  -3  -9   5       45.73       47.87      2.54 o 
  -2  -9   5       35.16       34.86      1.80 o 
  -1  -9   5       12.22       12.08      1.02 o 
   0  -9   5       95.72       93.95      1.96 o 
   1  -9   5      107.61      106.71      2.53 o 
   2  -9   5       85.54       87.00      2.35 o 
   3  -9   5      308.41      304.16      9.78 o 
   4  -9   5        0.68        0.48      0.92 o 
  -5  -8   5        1.61        1.56      0.85 o 
  -4  -8   5       89.34       79.05      9.37 o 
  -3  -8   5       27.41       28.97      2.56 o 
  -2  -8   5       80.06       83.60      2.02 o 
  -1  -8   5      153.54      154.04      2.54 o 
   0  -8   5       27.39       25.93      0.99 o 
   1  -8   5       14.31       12.98      0.88 o 
   2  -8   5       45.88       48.93      1.69 o 
   3  -8   5        0.04       -0.70      0.70 o 
   4  -8   5       59.86       58.14      4.16 o 
  -6  -7   5        3.52        3.24      1.11 o 
  -5  -7   5        0.81       -0.22      0.62 o 
  -4  -7   5       95.95       90.87      3.59 o 
  -3  -7   5      127.86      135.94      5.09 o 
  -2  -7   5      126.49      128.48      2.44 o 
  -1  -7   5       12.76       11.92      0.71 o 
   0  -7   5       61.21       61.05      1.54 o 
   1  -7   5        1.26        1.72      0.46 o 
   2  -7   5        5.47        4.38      0.55 o 
   3  -7   5      128.84      128.28      4.28 o 
   4  -7   5      196.95      194.28      7.55 o 
   5  -7   5        4.07        1.79      1.21 o 
  -6  -6   5       21.22       24.20      2.41 o 
  -5  -6   5       15.03       17.97      1.97 o 
  -4  -6   5        1.15        0.40      0.58 o 
  -3  -6   5       14.33       14.32      1.11 o 
  -2  -6   5       46.02       44.78      1.40 o 
  -1  -6   5      250.41      252.39      2.83 o 
   0  -6   5      593.84      571.04      4.47 o 
   1  -6   5        2.25        2.37      0.35 o 
   2  -6   5      126.06      115.60      2.08 o 
   3  -6   5       10.92        9.19      0.99 o 
   4  -6   5        3.46        5.81      2.83 o 
   5  -6   5       14.30       16.91      2.72 o 
   6  -6   5        2.03        0.41      0.62 o 
  -7  -5   5        9.25        9.77      1.67 o 
  -6  -5   5       15.61       13.85      2.56 o 
  -5  -5   5       32.00       32.25      2.46 o 
  -4  -5   5      218.18      217.74      5.30 o 
  -3  -5   5        8.81        8.68      0.75 o 
  -2  -5   5       11.35       11.08      0.75 o 
  -1  -5   5       40.13       41.89      1.02 o 
   0  -5   5       96.88       95.75      1.48 o 
   1  -5   5      449.35      428.02      3.75 o 
   2  -5   5        0.23        0.17      0.33 o 
   3  -5   5      104.30      117.70      2.88 o 
   4  -5   5       84.46       81.04      2.52 o 
   5  -5   5      100.50      104.84      5.33 o 
   6  -5   5        2.60        1.24      0.66 o 
  -7  -4   5        3.70        1.56      0.95 o 
  -6  -4   5       13.55       13.48      2.11 o 
  -5  -4   5       47.30       52.28      2.56 o 
  -4  -4   5      203.11      195.00      3.69 o 
  -3  -4   5      227.47      237.10      3.31 o 
  -2  -4   5       70.95       67.26      1.29 o 
  -1  -4   5       34.31       32.94      1.11 o 
   0  -4   5      483.39      484.84      3.97 o 
   1  -4   5       12.04       13.85      0.67 o 
   2  -4   5       17.32       16.65      0.83 o 
   3  -4   5        4.27        6.07      0.76 o 
   4  -4   5      245.46      235.19      4.41 o 
   5  -4   5       51.38       56.13      2.12 o 
   6  -4   5       41.72       48.92      3.05 o 
  -7  -3   5        1.20        1.69      0.99 o 
  -6  -3   5       39.95       38.49      2.31 o 
  -5  -3   5      313.94      314.70      5.01 o 
  -4  -3   5      206.53      207.94      3.67 o 
  -3  -3   5      377.05      358.41      4.91 o 
  -2  -3   5       23.14       20.79      0.53 o 
  -1  -3   5      299.45      283.42      2.38 o 
   0  -3   5      965.11      927.44      5.74 o 
   1  -3   5      413.77      411.39      4.42 o 
   2  -3   5       43.64       41.55      1.11 o 
   3  -3   5       18.97       26.35      1.23 o 
   4  -3   5        0.31        0.37      0.30 o 
   5  -3   5        4.63        2.61      0.67 o 
   6  -3   5       32.82       34.43      1.81 o 
   7  -3   5       19.57       17.75      1.84 o 
  -7  -2   5      100.73      107.02      5.91 o 
  -6  -2   5      116.15      117.09      3.89 o 
  -5  -2   5      130.60      135.28      2.95 o 
  -4  -2   5      552.21      551.96      6.72 o 
  -3  -2   5      304.87      305.52      4.26 o 
  -2  -2   5       32.91       38.31      0.70 o 
  -1  -2   5        0.74        1.16      0.26 o 
   0  -2   5      210.22      217.94      2.02 o 
   1  -2   5        1.71        0.83      0.15 o 
   2  -2   5      447.20      450.57      3.90 o 
   3  -2   5       11.21       14.29      0.68 o 
   4  -2   5      751.18      683.31      7.04 o 
   5  -2   5       25.07       26.94      1.39 o 
   6  -2   5       88.45       84.14      2.64 o 
   7  -2   5        0.20        0.60      0.65 o 
  -7  -1   5        1.19        1.28      1.11 o 
  -6  -1   5       46.29       47.03      3.63 o 
  -5  -1   5      184.36      176.84      3.30 o 
  -4  -1   5       33.33       36.07      1.29 o 
  -3  -1   5      298.01      303.97      3.43 o 
  -2  -1   5      145.87      132.63      1.38 o 
  -1  -1   5       42.03       37.53      0.67 o 
   0  -1   5     1022.41     1109.82      7.09 o 
   1  -1   5        3.48        2.50      0.20 o 
   2  -1   5        0.84        1.13      0.23 o 
   3  -1   5       97.36       96.15      1.66 o 
   4  -1   5       66.00       65.46      1.36 o 
   5  -1   5      166.28      163.78      2.71 o 
   6  -1   5       17.45       21.99      1.34 o 
   7  -1   5      113.73      111.15      2.80 o 
  -7   0   5      147.56      148.27      6.87 o 
  -6   0   5        4.12        6.60      1.68 o 
  -5   0   5        5.46        6.25      1.47 o 
  -4   0   5      177.61      168.62      3.10 o 
  -3   0   5       21.17       23.83      0.67 o 
  -2   0   5      256.85      249.77      2.18 o 
  -1   0   5      327.22      301.68      2.46 o 
   0   0   5      701.97      716.25      5.35 o 
   1   0   5      371.67      351.92      3.22 o 
   2   0   5      192.01      194.13      1.93 o 
   3   0   5       71.38       70.68      1.29 o 
   4   0   5      116.42      102.98      1.85 o 
   5   0   5        1.18        1.32      0.28 o 
   6   0   5        1.45        1.23      0.49 o 
   7   0   5       17.90       16.55      1.69 o 
  -7   1   5       27.97       22.91      3.12 o 
  -6   1   5      147.15      147.02      6.34 o 
  -5   1   5       58.46       54.96      3.48 o 
  -4   1   5      208.76      205.65      3.20 o 
  -3   1   5        1.69        1.77      0.21 o 
  -2   1   5       57.19       51.38      0.69 o 
  -1   1   5      195.47      192.54      1.57 o 
   0   1   5      619.46      721.87      4.65 o 
   1   1   5      316.65      334.93      2.83 o 
   2   1   5        2.01        1.46      0.25 o 
   3   1   5      161.23      148.68      2.09 o 
   4   1   5       14.05       11.52      0.86 o 
   5   1   5       22.57       23.89      0.90 o 
   6   1   5        0.19       -0.01      0.36 o 
   7   1   5        0.62        0.48      0.49 o 
  -7   2   5       11.08       10.87      1.48 o 
  -6   2   5       48.46       46.01      3.50 o 
  -5   2   5      152.86      147.52      5.82 o 
  -4   2   5        0.43        3.89      0.64 o 
  -3   2   5      166.41      158.92      2.78 o 
  -2   2   5      136.26      123.52      1.13 o 
  -1   2   5       59.24       55.45      0.68 o 
   0   2   5       81.87      102.21      1.14 o 
   1   2   5        0.11       -0.07      0.11 o 
   2   2   5       81.35       78.71      1.30 o 
   3   2   5       30.73       34.61      1.08 o 
   4   2   5      156.90      152.37      2.52 o 
   5   2   5       17.56       19.41      0.89 o 
   6   2   5       91.04       90.98      2.61 o 
   7   2   5       16.63       15.95      2.17 o 
  -7   3   5       32.47       31.13      2.16 o 
  -6   3   5       27.66       27.92      2.84 o 
  -5   3   5        0.13        0.78      0.51 o 
  -4   3   5        2.13        0.48      0.26 o 
  -3   3   5       75.38       75.94      1.35 o 
  -2   3   5      212.86      201.73      1.54 o 
  -1   3   5      124.94      117.50      1.04 o 
   0   3   5       64.63       60.14      0.63 o 
   1   3   5       65.65       56.30      0.78 o 
   2   3   5        8.28        6.10      0.40 o 
   3   3   5       20.12       14.88      0.65 o 
   4   3   5      135.04      129.72      2.32 o 
   5   3   5        0.16        0.70      0.37 o 
   6   3   5       57.24       59.10      2.11 o 
   7   3   5       47.46       44.98      2.30 o 
  -7   4   5       89.45       92.14      6.77 o 
  -6   4   5       83.39       88.86      3.30 o 
  -5   4   5      108.87      108.38      2.70 o 
  -4   4   5        6.16        1.65      0.62 o 
  -3   4   5       13.34        9.53      0.61 o 
  -2   4   5      126.66      132.09      2.17 o 
  -1   4   5      107.86      106.40      0.91 o 
   0   4   5      328.32      347.31      2.25 o 
   1   4   5      385.65      393.02      2.60 o 
   2   4   5      272.47      275.30      3.55 o 
   3   4   5      351.16      339.17      3.27 o 
   4   4   5       96.46       98.08      1.85 o 
   5   4   5       93.79       94.87      2.96 o 
   6   4   5       16.58       15.21      1.31 o 
   7   4   5        0.25       -0.02      0.86 o 
  -7   5   5       12.77        7.84      1.34 o 
  -6   5   5       15.34       12.17      1.49 o 
  -5   5   5      196.29      189.54      5.80 o 
  -4   5   5       35.62       43.32      1.62 o 
  -3   5   5      390.12      362.42      4.19 o 
  -2   5   5      120.45      107.01      1.55 o 
  -1   5   5      238.00      249.15      2.52 o 
   0   5   5       27.88       23.93      0.43 o 
   1   5   5        0.47        0.60      0.13 o 
   2   5   5       27.43       27.15      0.55 o 
   3   5   5       50.67       43.72      1.02 o 
   4   5   5      231.38      233.32      2.76 o 
   5   5   5        2.57        2.72      0.55 o 
   6   5   5       47.50       43.83      1.82 o 
   7   5   5       16.70       17.77      3.02 o 
  -6   6   5       14.79       14.49      1.37 o 
  -5   6   5        8.48        7.28      0.93 o 
  -4   6   5       26.50       27.67      1.38 o 
  -3   6   5      128.63      120.63      2.28 o 
  -2   6   5      270.28      277.82      3.46 o 
  -1   6   5      163.08      164.11      2.05 o 
   0   6   5      772.61      797.20      5.02 o 
   1   6   5       14.63       13.92      0.46 o 
   2   6   5      189.02      193.08      1.74 o 
   3   6   5       29.26       29.61      0.85 o 
   4   6   5        0.17       -0.23      0.27 o 
   5   6   5        4.96        5.64      1.11 o 
   6   6   5        3.93        1.47      0.84 o 
   7   6   5       37.62       40.95      3.60 o 
  -6   7   5      111.10      112.03      3.94 o 
  -5   7   5       98.84      100.16      3.50 o 
  -4   7   5      110.77      118.20      3.60 o 
  -3   7   5       51.80       49.02      1.73 o 
  -2   7   5        1.91        1.87      0.39 o 
  -1   7   5       49.91       52.51      1.24 o 
   0   7   5       71.88       75.21      1.23 o 
   1   7   5        4.76        5.26      0.33 o 
   2   7   5       59.94       59.15      0.93 o 
   3   7   5       51.07       49.84      1.06 o 
   4   7   5       93.64       91.82      2.11 o 
   5   7   5        0.37        0.41      0.48 o 
   6   7   5        0.27        0.83      0.69 o 
  -5   8   5        0.16        1.14      0.67 o 
  -4   8   5      117.99      116.42      3.73 o 
  -3   8   5        3.86        3.21      0.66 o 
  -2   8   5       74.44       73.77      2.14 o 
  -1   8   5       14.71       14.26      0.89 o 
   0   8   5       62.60       65.23      1.29 o 
   1   8   5       61.26       60.24      1.63 o 
   2   8   5        4.94        4.58      0.40 o 
   3   8   5       31.54       27.98      0.90 o 
   4   8   5       82.67       88.63      2.15 o 
   5   8   5        1.03        0.62      0.51 o 
   6   8   5       11.49       14.71      3.65 o 
  -5   9   5        0.04       -0.48      0.66 o 
  -4   9   5       13.77       14.11      1.67 o 
  -3   9   5       93.42       98.52      2.77 o 
  -2   9   5        3.57        4.13      0.74 o 
  -1   9   5       60.31       63.17      1.73 o 
   0   9   5       45.92       44.33      1.21 o 
   1   9   5        0.20        0.20      0.22 o 
   2   9   5        0.02       -0.01      0.21 o 
   3   9   5       52.62       53.26      1.53 o 
   4   9   5        4.68        5.98      1.05 o 
   5   9   5        0.21       -0.11      1.25 o 
   6   9   5       19.23       29.20      3.29 o 
  -4  10   5       16.86       15.77      1.83 o 
  -3  10   5       63.73       63.64      2.37 o 
  -2  10   5        3.78        5.46      0.71 o 
  -1  10   5        7.75        7.12      0.85 o 
   0  10   5       21.39       24.21      0.96 o 
   1  10   5       49.34       51.26      1.36 o 
   2  10   5       56.98       57.09      1.33 o 
   3  10   5       13.39       17.09      1.11 o 
   4  10   5       58.45       56.43      6.27 o 
   5  10   5       50.09       47.22      3.94 o 
  -3  11   5       69.99       73.16      3.26 o 
  -2  11   5       18.95       18.18      1.43 o 
  -1  11   5       12.77       11.99      1.03 o 
   0  11   5       14.70       13.92      0.89 o 
   1  11   5       70.63       69.51      1.69 o 
   2  11   5        9.83        8.34      0.70 o 
   3  11   5        0.79        0.84      0.49 o 
   4  11   5       33.03       30.70      2.23 o 
  -2  12   5       56.10       56.53      2.29 o 
  -1  12   5        3.76        1.66      0.67 o 
   0  12   5       65.25       71.60      2.42 o 
   1  12   5        7.52        6.54      0.74 o 
   2  12   5       27.70       29.88      1.21 o 
   3  12   5        0.17        2.25      0.89 o 
  -3 -10   6       10.54        8.49      1.16 o 
  -2 -10   6        1.95        2.30      0.51 o 
  -1 -10   6        7.35        8.72      0.87 o 
   0 -10   6        2.39        3.61      1.05 o 
   1 -10   6        8.95        8.94      0.95 o 
   2 -10   6        0.29        2.08      0.99 o 
  -4  -9   6       21.13       23.38      1.57 o 
  -3  -9   6       31.03       33.75      1.88 o 
  -2  -9   6       12.38       14.07      1.67 o 
  -1  -9   6        7.10        7.87      0.82 o 
   0  -9   6      111.96      120.41      2.27 o 
   1  -9   6        5.46        4.93      0.78 o 
   2  -9   6        0.90        1.11      0.86 o 
   3  -9   6       52.93       59.40      4.24 o 
  -5  -8   6        0.28        1.03      0.80 o 
  -4  -8   6       24.75       24.16      1.75 o 
  -3  -8   6       17.91       19.95      2.79 o 
  -2  -8   6       16.31       16.24      1.00 o 
  -1  -8   6       89.37       90.54      2.61 o 
   0  -8   6      158.44      159.10      2.60 o 
   1  -8   6       10.51       10.45      1.13 o 
   2  -8   6        6.91        5.63      0.88 o 
   3  -8   6        0.66       -0.57      0.57 o 
   4  -8   6       44.94       48.94      3.97 o 
  -6  -7   6       27.32       29.47      3.89 o 
  -5  -7   6       67.49       73.55      3.51 o 
  -4  -7   6       52.37       50.44      2.77 o 
  -3  -7   6        3.25        1.38      0.70 o 
  -2  -7   6       24.72       24.13      1.10 o 
  -1  -7   6       18.04       16.50      1.06 o 
   0  -7   6        5.16        4.46      0.64 o 
   1  -7   6       97.38       95.75      1.97 o 
   2  -7   6      150.27      156.71      3.39 o 
   3  -7   6      114.01      113.45      3.93 o 
   4  -7   6      451.80      480.45      9.32 o 
   5  -7   6        1.95        1.17      0.73 o 
  -6  -6   6       19.14       16.61      2.07 o 
  -5  -6   6       68.58       64.48      5.87 o 
  -4  -6   6        1.54        2.04      0.78 o 
  -3  -6   6      195.08      186.85      3.85 o 
  -2  -6   6       79.96       83.33      2.09 o 
  -1  -6   6      219.18      214.48      2.64 o 
   0  -6   6      358.97      352.83      3.62 o 
   1  -6   6        0.94        0.86      0.28 o 
   2  -6   6        2.99        2.75      0.58 o 
   3  -6   6       15.95       16.58      2.98 o 
   4  -6   6        0.02       -0.11      0.51 o 
   5  -6   6       40.07       41.10      2.87 o 
  -6  -5   6        0.81        1.04      1.16 o 
  -5  -5   6       30.00       30.69      2.28 o 
  -4  -5   6       16.74       14.46      1.72 o 
  -3  -5   6       90.77       88.07      2.40 o 
  -2  -5   6      170.75      167.84      2.41 o 
  -1  -5   6      185.98      185.93      2.31 o 
   0  -5   6       44.85       46.17      0.93 o 
   1  -5   6      119.93      120.41      1.82 o 
   2  -5   6       48.30       53.79      1.87 o 
   3  -5   6       35.86       35.77      1.64 o 
   4  -5   6      268.88      268.97      6.33 o 
   5  -5   6      113.49      118.97      5.75 o 
   6  -5   6        0.15       -0.25      0.53 o 
  -7  -4   6       65.08       64.50      3.82 o 
  -6  -4   6      161.66      169.71      5.16 o 
  -5  -4   6       71.05       74.11      3.13 o 
  -4  -4   6       81.98       79.86      3.04 o 
  -3  -4   6        6.91        8.45      0.74 o 
  -2  -4   6      118.33      119.69      1.88 o 
  -1  -4   6       16.59       12.29      0.58 o 
   0  -4   6      626.06      593.06      4.60 o 
   1  -4   6      585.95      555.99      4.42 o 
   2  -4   6        0.04        0.13      0.25 o 
   3  -4   6      144.03      132.25      2.57 o 
   4  -4   6       24.69       22.38      1.35 o 
   5  -4   6        0.01        0.22      0.62 o 
   6  -4   6        2.74        3.02      0.76 o 
  -7  -3   6        0.30        0.98      1.25 o 
  -6  -3   6        7.75        7.99      1.73 o 
  -5  -3   6       12.87       12.89      1.55 o 
  -4  -3   6       46.21       45.28      1.67 o 
  -3  -3   6      335.95      318.47      4.02 o 
  -2  -3   6       84.07       80.46      1.41 o 
  -1  -3   6       24.81       25.56      0.81 o 
   0  -3   6        0.12        0.52      0.16 o 
   1  -3   6       73.18       69.51      1.11 o 
   2  -3   6      270.92      266.78      3.52 o 
   3  -3   6        0.65        0.22      0.31 o 
   4  -3   6       54.25       58.45      1.75 o 
   5  -3   6       82.96       87.27      2.65 o 
   6  -3   6      103.70      104.08      3.11 o 
  -7  -2   6       58.75       61.99      4.63 o 
  -6  -2   6       47.55       49.54      3.85 o 
  -5  -2   6        2.84        2.91      0.56 o 
  -4  -2   6        6.23        6.15      0.73 o 
  -3  -2   6      230.94      220.19      3.60 o 
  -2  -2   6      205.19      201.35      2.08 o 
  -1  -2   6      117.06      116.03      1.47 o 
   0  -2   6       56.02       55.62      0.97 o 
   1  -2   6      748.42      753.45      5.71 o 
   2  -2   6        0.48        0.10      0.18 o 
   3  -2   6       85.93       79.83      1.84 o 
   4  -2   6        1.77        1.14      0.36 o 
   5  -2   6       97.20       87.95      2.61 o 
   6  -2   6       26.39       33.13      3.20 o 
   7  -2   6       13.94       13.84      1.46 o 
  -7  -1   6      146.08      151.23      7.10 o 
  -6  -1   6        4.04        7.02      1.73 o 
  -5  -1   6      109.20      109.46      3.43 o 
  -4  -1   6      368.96      362.00      5.01 o 
  -3  -1   6      462.00      463.16      5.70 o 
  -2  -1   6      336.30      326.10      2.85 o 
  -1  -1   6        0.04        0.66      0.17 o 
   0  -1   6      251.08      244.78      2.48 o 
   1  -1   6      877.37      845.43      8.52 o 
   2  -1   6      468.94      458.27      4.72 o 
   3  -1   6       61.33       63.91      1.39 o 
   4  -1   6       57.35       63.42      1.51 o 
   5  -1   6       11.80       12.20      1.15 o 
   6  -1   6        8.32        8.72      1.11 o 
   7  -1   6        3.87        1.90      1.28 o 
  -7   0   6        3.76        7.86      2.12 o 
  -6   0   6       87.82       91.15      5.03 o 
  -5   0   6      194.31      202.15      7.22 o 
  -4   0   6      154.33      151.44      2.79 o 
  -3   0   6     1091.57     1062.40      8.08 o 
  -2   0   6      528.13      521.95      3.60 o 
  -1   0   6        2.51        1.50      0.20 o 
   0   0   6       60.91       62.83      1.05 o 
   1   0   6       25.71       29.80      0.76 o 
   2   0   6        9.72       11.74      0.52 o 
   3   0   6      180.19      184.30      2.53 o 
   4   0   6        1.73        3.06      0.41 o 
   5   0   6      480.78      468.01      5.21 o 
   6   0   6       21.60       24.78      1.36 o 
   7   0   6       71.06       71.91      2.26 o 
  -7   1   6      181.70      177.94      7.68 o 
  -6   1   6       20.60       18.71      2.75 o 
  -5   1   6       12.10       13.30      2.10 o 
  -4   1   6      149.03      142.96      5.38 o 
  -3   1   6       10.08       11.02      0.52 o 
  -2   1   6      289.22      311.53      2.51 o 
  -1   1   6      104.89       99.78      1.26 o 
   0   1   6       83.72       79.41      1.04 o 
   1   1   6      992.79      993.99      7.04 o 
   2   1   6       81.82       79.43      1.30 o 
   3   1   6        5.85        4.97      0.45 o 
   4   1   6        6.81        6.12      0.61 o 
   5   1   6       19.58       21.76      1.03 o 
   6   1   6       52.71       48.75      1.91 o 
   7   1   6        9.42       10.74      1.48 o 
  -7   2   6        0.72       -0.18      0.64 o 
  -6   2   6      270.60      253.82      8.69 o 
  -5   2   6       34.13       38.23      3.05 o 
  -4   2   6       72.84       79.33      2.75 o 
  -3   2   6      423.05      412.52      5.13 o 
  -2   2   6        7.91        8.85      0.38 o 
  -1   2   6      112.80      110.64      1.10 o 
   0   2   6      119.86      122.60      1.22 o 
   1   2   6      427.72      403.68      3.19 o 
   2   2   6      148.87      153.75      2.05 o 
   3   2   6      144.20      138.63      2.38 o 
   4   2   6       69.03       71.84      1.58 o 
   5   2   6      126.72      117.50      2.87 o 
   6   2   6       12.75       16.58      2.11 o 
   7   2   6        7.37        6.94      1.22 o 
  -7   3   6       95.24       96.86      3.75 o 
  -6   3   6       12.59        9.30      1.32 o 
  -5   3   6      125.06      119.46      3.61 o 
  -4   3   6       72.19       69.74      1.73 o 
  -3   3   6      290.63      283.75      3.86 o 
  -2   3   6       11.53       12.53      0.51 o 
  -1   3   6      133.93      127.33      1.22 o 
   0   3   6       33.91       41.65      0.68 o 
   1   3   6      358.41      407.52      2.76 o 
   2   3   6       80.42       76.72      1.27 o 
   3   3   6        0.02       -0.02      0.23 o 
   4   3   6      102.98      101.67      1.91 o 
   5   3   6       12.70       14.29      1.49 o 
   6   3   6       30.96       32.75      1.64 o 
   7   3   6        2.37        1.93      0.77 o 
  -7   4   6       17.16       16.79      2.69 o 
  -6   4   6        0.78        1.15      0.70 o 
  -5   4   6       13.58        9.54      1.25 o 
  -4   4   6       79.59       70.65      2.04 o 
  -3   4   6        3.56        0.04      0.25 o 
  -2   4   6      101.28       99.69      1.43 o 
  -1   4   6      156.18      169.02      1.65 o 
   0   4   6      126.49      113.41      1.10 o 
   1   4   6      163.80      180.76      1.56 o 
   2   4   6       16.92       13.93      0.43 o 
   3   4   6        0.86        0.62      0.21 o 
   4   4   6        0.24        0.44      0.26 o 
   5   4   6       25.86       23.21      1.29 o 
   6   4   6        2.30        2.63      0.64 o 
   7   4   6       31.58       26.02      1.88 o 
  -6   5   6       37.65       35.44      5.46 o 
  -5   5   6       69.18       66.31      2.21 o 
  -4   5   6       11.95       12.75      1.07 o 
  -3   5   6       31.10       22.30      1.63 o 
  -2   5   6       13.25       13.99      0.66 o 
  -1   5   6       87.09       90.20      1.37 o 
   0   5   6       47.88       42.69      0.69 o 
   1   5   6       33.26       29.17      0.56 o 
   2   5   6       43.59       39.78      0.75 o 
   3   5   6        7.78        8.97      0.76 o 
   4   5   6       31.40       26.73      0.99 o 
   5   5   6       20.33       20.13      1.22 o 
   6   5   6        2.52        2.08      0.59 o 
   7   5   6       10.74        1.22      0.99 o 
  -6   6   6       85.74       86.92      3.47 o 
  -5   6   6       94.63       98.07      2.80 o 
  -4   6   6      139.52      139.88      3.17 o 
  -3   6   6        0.79        2.28      0.52 o 
  -2   6   6       45.77       42.19      1.11 o 
  -1   6   6        4.15        3.84      0.45 o 
   0   6   6        2.32        2.72      0.35 o 
   1   6   6       65.90       66.38      0.94 o 
   2   6   6       81.74       80.21      1.09 o 
   3   6   6       91.13       99.15      1.67 o 
   4   6   6      152.38      146.24      3.99 o 
   5   6   6       38.38       35.81      1.62 o 
   6   6   6       53.18       54.17      2.41 o 
   7   6   6       16.65       21.32      2.48 o 
  -6   7   6        0.68        0.97      0.84 o 
  -5   7   6        0.23       -0.24      0.45 o 
  -4   7   6       82.27       83.05      2.52 o 
  -3   7   6       10.99       15.06      3.18 o 
  -2   7   6      228.70      231.30      3.36 o 
  -1   7   6       91.54       86.60      1.81 o 
   0   7   6      169.66      181.42      2.23 o 
   1   7   6       26.35       25.04      0.85 o 
   2   7   6       11.21       13.31      0.71 o 
   3   7   6        0.29       -0.01      0.21 o 
   4   7   6        3.01        2.94      0.82 o 
   5   7   6       66.51       68.37      2.67 o 
  -5   8   6       44.54       41.70      3.40 o 
  -4   8   6        0.16        0.68      0.59 o 
  -3   8   6        0.60        0.86      0.58 o 
  -2   8   6       49.27       46.56      1.45 o 
  -1   8   6       81.41       83.14      1.89 o 
   0   8   6       81.02       82.84      1.50 o 
   1   8   6      296.24      297.68      3.49 o 
   2   8   6       22.62       25.70      0.82 o 
   3   8   6       93.35       94.59      1.72 o 
   4   8   6       37.51       44.79      2.68 o 
   5   8   6        0.14        1.42      1.47 o 
   6   8   6       13.12       10.75      2.45 o 
  -5   9   6       70.15       67.81      3.14 o 
  -4   9   6       80.16       84.45      4.90 o 
  -3   9   6       93.88       99.28      4.49 o 
  -2   9   6       68.11       66.18      1.84 o 
  -1   9   6       18.95       19.46      1.07 o 
   0   9   6       60.63       62.06      1.35 o 
   1   9   6       20.16       19.84      0.81 o 
   2   9   6       11.42        9.19      0.65 o 
   3   9   6       18.21       17.38      0.99 o 
   4   9   6       15.79       14.48      1.26 o 
   5   9   6       37.08       41.98      3.93 o 
   6   9   6        0.02        0.40      1.43 o 
  -4  10   6        3.08        1.42      0.82 o 
  -3  10   6       71.97       72.82      3.11 o 
  -2  10   6        2.91        3.06      0.58 o 
  -1  10   6       52.21       53.35      1.71 o 
   0  10   6       17.76       18.13      0.91 o 
   1  10   6       55.40       60.25      1.50 o 
   2  10   6        8.15        6.78      0.63 o 
   3  10   6        0.56        1.79      0.52 o 
   4  10   6        3.77        2.23      0.74 o 
   5  10   6       27.18       38.18      3.39 o 
  -3  11   6       19.10       20.56      2.10 o 
  -2  11   6       19.24       18.35      1.27 o 
  -1  11   6        0.13       -0.30      0.46 o 
   0  11   6       11.49       11.27      0.79 o 
   1  11   6       32.58       30.59      1.15 o 
   2  11   6        0.25        0.47      0.33 o 
   3  11   6        1.05        0.80      0.46 o 
   4  11   6       29.18       30.16      2.71 o 
  -1  12   6        0.13        1.00      0.61 o 
   0  12   6        0.07        0.80      0.47 o 
   1  12   6        3.65        4.55      0.63 o 
   2  12   6       12.57       12.67      1.01 o 
   3  12   6       16.86       16.69      1.70 o 
  -1 -10   7       57.50       56.60      1.84 o 
   0 -10   7        0.63        0.99      0.48 o 
  -3  -9   7        3.15        5.89      1.79 o 
  -2  -9   7        6.86        7.68      0.76 o 
  -1  -9   7        0.12        0.42      0.46 o 
   0  -9   7        9.31        7.74      1.01 o 
   1  -9   7       55.08       58.61      2.68 o 
   2  -9   7       57.11       51.25      3.18 o 
  -4  -8   7       22.77       28.43      1.82 o 
  -3  -8   7       28.95       28.76      2.64 o 
  -2  -8   7       34.77       38.35      1.43 o 
  -1  -8   7       12.18       11.96      1.37 o 
   0  -8   7        0.17        0.05      0.54 o 
   1  -8   7        0.15        0.76      0.61 o 
   2  -8   7        3.65        1.86      1.09 o 
   3  -8   7        2.17        2.77      1.45 o 
  -5  -7   7        0.25        0.37      0.79 o 
  -4  -7   7       56.47       54.69      2.23 o 
  -3  -7   7       20.18       20.57      1.50 o 
  -2  -7   7       58.37       59.07      1.70 o 
  -1  -7   7       26.20       24.67      2.45 o 
   0  -7   7       25.51       25.03      0.99 o 
   1  -7   7      228.92      240.80      5.75 o 
   2  -7   7        0.47        0.31      0.41 o 
   3  -7   7       18.01       21.75      2.19 o 
   4  -7   7       17.48       16.72      1.45 o 
  -6  -6   7        5.98        6.45      1.42 o 
  -5  -6   7       40.07       37.19      2.50 o 
  -4  -6   7        1.79        1.24      0.77 o 
  -3  -6   7       93.22       85.96      2.60 o 
  -2  -6   7        7.77        6.63      0.68 o 
  -1  -6   7        7.02        8.91      0.91 o 
   0  -6   7       70.78       69.56      2.30 o 
   1  -6   7      210.14      216.35      3.21 o 
   2  -6   7       13.59       13.87      1.15 o 
   3  -6   7       20.18       19.16      1.44 o 
   4  -6   7        0.95       -0.04      1.05 o 
   5  -6   7       75.07       80.41      2.78 o 
  -6  -5   7       19.41       20.47      2.26 o 
  -5  -5   7       69.66       68.69      3.22 o 
  -4  -5   7      118.44      120.12      4.05 o 
  -3  -5   7      170.01      171.40      3.62 o 
  -2  -5   7       30.23       27.53      1.07 o 
  -1  -5   7        0.52       -0.06      0.20 o 
   0  -5   7        0.32        0.41      0.30 o 
   1  -5   7        2.92        3.45      0.35 o 
   2  -5   7       52.14       51.51      1.82 o 
   3  -5   7      113.61      112.93      2.89 o 
   4  -5   7       89.17       89.61      3.51 o 
   5  -5   7      455.75      468.09      7.32 o 
  -6  -4   7        0.55        1.88      1.39 o 
  -5  -4   7        4.33        4.00      1.17 o 
  -4  -4   7       59.06       56.65      2.73 o 
  -3  -4   7        0.93        0.71      0.30 o 
  -2  -4   7      253.25      240.91      3.02 o 
  -1  -4   7      123.32      123.93      2.03 o 
   0  -4   7      359.91      354.32      4.62 o 
   1  -4   7      555.87      545.51      4.47 o 
   2  -4   7       12.68       11.67      0.85 o 
   3  -4   7        1.05        1.78      1.35 o 
   4  -4   7        0.05       -0.24      0.39 o 
   5  -4   7        1.50        2.25      0.66 o 
   6  -4   7       11.20       11.77      1.29 o 
  -7  -3   7        0.43        0.54      1.18 o 
  -6  -3   7      120.25      122.68      8.81 o 
  -5  -3   7       15.78       13.56      1.65 o 
  -4  -3   7      111.36      113.76      3.64 o 
  -3  -3   7       93.06       89.65      1.99 o 
  -2  -3   7       41.23       36.68      1.13 o 
  -1  -3   7      126.82      116.79      2.14 o 
   0  -3   7      158.12      155.99      2.03 o 
   1  -3   7       67.44       66.76      1.28 o 
   2  -3   7      128.02      122.51      2.31 o 
   3  -3   7       99.76      104.89      2.28 o 
   4  -3   7       69.75       65.79      2.21 o 
   5  -3   7      347.06      357.69      6.01 o 
   6  -3   7       40.92       39.98      2.24 o 
  -7  -2   7        1.22        1.01      1.30 o 
  -6  -2   7       83.55       73.76      4.81 o 
  -5  -2   7      213.89      224.80      5.48 o 
  -4  -2   7      129.58      134.80      2.98 o 
  -3  -2   7      165.29      167.46      2.72 o 
  -2  -2   7       57.33       59.25      1.21 o 
  -1  -2   7      313.51      294.91      3.18 o 
   0  -2   7        4.77        7.52      0.47 o 
   1  -2   7     1007.38      942.73      7.36 o 
   2  -2   7      353.46      340.58      4.17 o 
   3  -2   7        4.98        3.60      0.49 o 
   4  -2   7       92.87       88.03      2.52 o 
   5  -2   7       24.98       22.80      1.54 o 
   6  -2   7        0.39        0.79      0.85 o 
  -7  -1   7        0.03        0.01      1.08 o 
  -6  -1   7        7.02        6.99      1.92 o 
  -5  -1   7        0.41       -0.21      0.55 o 
  -4  -1   7        1.13        1.35      0.45 o 
  -3  -1   7       95.54       93.99      2.81 o 
  -2  -1   7      315.73      297.85      2.81 o 
  -1  -1   7      167.01      152.75      1.75 o 
   0  -1   7       27.72       29.44      0.79 o 
   1  -1   7       40.13       40.95      0.95 o 
   2  -1   7       30.87       27.30      0.90 o 
   3  -1   7       67.37       66.61      1.69 o 
   4  -1   7        5.92        5.28      0.74 o 
   5  -1   7        6.82        7.33      0.94 o 
   6  -1   7       49.25       48.49      2.09 o 
   7  -1   7       60.88       59.32      2.44 o 
  -7   0   7        5.02        5.52      1.90 o 
  -6   0   7      114.05      123.37      6.07 o 
  -5   0   7      161.67      165.46      6.65 o 
  -4   0   7        3.13        2.26      0.94 o 
  -3   0   7       17.67       16.84      0.90 o 
  -2   0   7      168.28      163.61      1.83 o 
  -1   0   7       84.80       82.45      1.21 o 
   0   0   7      102.36       96.89      1.33 o 
   1   0   7       68.82       72.26      1.31 o 
   2   0   7      599.71      603.16      5.44 o 
   3   0   7       15.44       13.88      0.80 o 
   4   0   7      125.72      126.23      2.26 o 
   5   0   7       16.42       15.80      1.15 o 
   6   0   7       24.53       21.49      1.64 o 
   7   0   7        6.79        6.95      2.61 o 
  -7   1   7        0.22       -0.07      1.05 o 
  -6   1   7      170.20      169.35      7.23 o 
  -5   1   7        3.59        3.34      1.30 o 
  -4   1   7      155.42      156.09      5.87 o 
  -3   1   7      343.81      338.05      4.51 o 
  -2   1   7      677.11      664.03      4.53 o 
  -1   1   7      138.27      143.58      1.67 o 
   0   1   7       17.21       21.94      0.61 o 
   1   1   7       82.12       76.43      1.35 o 
   2   1   7      483.57      490.86      4.73 o 
   3   1   7      280.54      280.74      3.49 o 
   4   1   7       35.89       35.65      2.12 o 
   5   1   7       59.50       62.73      1.88 o 
   6   1   7       16.91       17.13      2.05 o 
   7   1   7       26.55       25.30      1.73 o 
  -7   2   7       70.40       74.03      3.35 o 
  -6   2   7       18.74       20.11      2.92 o 
  -5   2   7       30.57       24.97      2.55 o 
  -4   2   7      191.55      197.19      6.76 o 
  -3   2   7       78.06       80.18      1.95 o 
  -2   2   7     1231.67     1210.74      8.86 o 
  -1   2   7      578.52      568.43      3.92 o 
   0   2   7       39.00       36.38      0.66 o 
   1   2   7      116.56      119.25      1.49 o 
   2   2   7        6.90        6.71      0.49 o 
   3   2   7       45.16       46.25      1.27 o 
   4   2   7       31.42       31.51      1.24 o 
   5   2   7        2.88        3.67      0.81 o 
   6   2   7      206.70      202.57      4.25 o 
   7   2   7        8.65        8.79      1.17 o 
  -7   3   7        9.95        8.82      1.45 o 
  -6   3   7      317.07      321.07      6.90 o 
  -5   3   7       59.20       57.96      2.55 o 
  -4   3   7        0.47        0.50      0.49 o 
  -3   3   7       66.05       66.79      1.60 o 
  -2   3   7        1.55        1.16      0.27 o 
  -1   3   7      133.58      134.33      1.45 o 
   0   3   7       48.77       46.65      0.80 o 
   1   3   7       67.09       63.50      1.06 o 
   2   3   7      609.25      608.95      4.74 o 
   3   3   7      118.64      118.93      3.04 o 
   4   3   7       14.30       13.63      0.85 o 
   5   3   7        0.57        0.62      0.51 o 
   6   3   7        1.48        0.90      0.59 o 
   7   3   7        7.23        7.39      1.25 o 
  -6   4   7        0.50        1.13      0.83 o 
  -5   4   7      311.19      285.24      6.12 o 
  -4   4   7       60.55       60.46      1.92 o 
  -3   4   7      153.72      156.36      3.15 o 
  -2   4   7      570.52      561.75      5.09 o 
  -1   4   7       85.86       84.50      1.28 o 
   0   4   7       10.18        9.00      0.42 o 
   1   4   7        6.53       10.85      0.48 o 
   2   4   7      134.96      127.55      1.54 o 
   3   4   7       34.05       37.21      1.10 o 
   4   4   7       74.62       68.91      1.63 o 
   5   4   7       34.22       37.97      2.00 o 
   6   4   7       87.39       85.39      4.26 o 
   7   4   7       14.37       14.95      1.71 o 
  -6   5   7      200.62      197.76      5.34 o 
  -5   5   7        0.06       -0.11      0.50 o 
  -4   5   7       59.10       59.07      1.98 o 
  -3   5   7       38.92       37.97      1.54 o 
  -2   5   7      232.33      224.99      3.09 o 
  -1   5   7        7.51        6.54      0.49 o 
   0   5   7      108.68      114.93      1.46 o 
   1   5   7        3.11        4.33      0.31 o 
   2   5   7      234.23      246.56      2.40 o 
   3   5   7       10.00        8.80      0.66 o 
   4   5   7        0.76        0.98      0.40 o 
   5   5   7       41.94       46.96      1.94 o 
   6   5   7        3.27        2.06      0.63 o 
   7   5   7       18.20       23.16      1.88 o 
  -6   6   7       46.29       41.75      2.49 o 
  -5   6   7        3.14        2.50      0.93 o 
  -4   6   7        0.06       -0.05      0.36 o 
  -3   6   7       18.24       16.14      1.20 o 
  -2   6   7       25.45       19.25      0.78 o 
  -1   6   7       38.69       35.56      1.11 o 
   0   6   7      109.78      111.19      3.07 o 
   1   6   7       92.43       86.85      1.29 o 
   2   6   7      134.91      140.06      1.62 o 
   3   6   7       29.73       26.09      0.88 o 
   4   6   7        4.82        6.97      0.83 o 
   5   6   7        4.02        3.57      0.86 o 
   6   6   7        0.21        0.16      0.54 o 
  -5   7   7       20.24       16.99      1.45 o 
  -4   7   7       84.42       80.98      2.51 o 
  -3   7   7       23.06       24.81      1.64 o 
  -2   7   7       69.27       61.88      1.60 o 
  -1   7   7        0.00       -0.22      0.22 o 
   0   7   7       12.42       13.96      0.67 o 
   1   7   7        8.57        8.44      0.63 o 
   2   7   7        4.99        4.96      0.44 o 
   3   7   7       12.93       10.81      0.61 o 
   4   7   7        9.98       10.06      1.05 o 
   5   7   7       22.06       20.84      1.56 o 
   6   7   7        2.49        1.64      0.72 o 
  -5   8   7       52.48       42.07      3.52 o 
  -4   8   7       62.50       62.51      4.08 o 
  -3   8   7      100.99       95.57      3.28 o 
  -2   8   7        3.86        4.50      0.59 o 
  -1   8   7       48.15       50.08      1.72 o 
   0   8   7        7.08        7.93      0.58 o 
   1   8   7       13.91       14.20      0.79 o 
   2   8   7        5.48        5.01      0.51 o 
   3   8   7        6.52        4.59      0.53 o 
   4   8   7       20.39       24.16      2.15 o 
   5   8   7       42.60       37.92      3.34 o 
   6   8   7        7.68       10.73      2.29 o 
  -4   9   7        5.94        6.11      1.19 o 
  -3   9   7       13.29       11.73      1.54 o 
  -2   9   7        0.05        0.02      0.48 o 
  -1   9   7       79.13       85.17      2.17 o 
   0   9   7       39.68       39.06      1.10 o 
   1   9   7       79.49       80.65      1.77 o 
   2   9   7       13.67       11.92      0.76 o 
   3   9   7       12.90       14.60      1.03 o 
   4   9   7        4.51        3.35      1.62 o 
   5   9   7        0.45        2.62      2.28 o 
  -4  10   7       52.83       55.48      3.87 o 
  -3  10   7        6.52        5.36      1.13 o 
  -2  10   7        2.42        2.57      0.64 o 
  -1  10   7        8.31        7.78      0.98 o 
   0  10   7       10.17        9.24      0.86 o 
   1  10   7       18.66       18.79      1.11 o 
   2  10   7       84.78       82.67      1.80 o 
   3  10   7        9.11       10.49      1.08 o 
   4  10   7       33.95       34.00      2.01 o 
   5  10   7       23.84       37.81      3.34 o 
  -2  11   7       47.55       48.58      2.02 o 
  -1  11   7       42.82       38.84      1.86 o 
   0  11   7       19.93       18.97      1.20 o 
   1  11   7       46.64       43.00      1.73 o 
   2  11   7        4.41        3.09      0.52 o 
   3  11   7       12.34        9.65      1.32 o 
   4  11   7        1.86        0.80      0.53 o 
  -1  12   7        0.54        0.24      0.73 o 
   0  12   7       21.69       21.79      1.45 o 
   1  12   7       10.09        9.26      0.98 o 
   2  12   7       29.91       33.41      1.93 o 
  -2  -9   8       10.19        9.25      1.04 o 
  -1  -9   8      119.52      125.80      2.80 o 
   0  -9   8       79.65       83.46      2.77 o 
   1  -9   8       40.85       45.65      2.59 o 
  -4  -8   8       10.93       15.18      2.94 o 
  -3  -8   8       16.67       13.95      2.95 o 
  -2  -8   8        4.04        2.98      0.89 o 
  -1  -8   8        8.39        8.18      0.84 o 
   0  -8   8       76.58       77.83      2.59 o 
   1  -8   8        2.27        3.97      1.02 o 
   2  -8   8       93.17       94.37      8.13 o 
   3  -8   8        5.92        5.37      0.90 o 
  -4  -7   8       62.55       69.27      2.61 o 
  -3  -7   8       45.42       47.48      2.11 o 
  -2  -7   8       28.15       28.14      2.07 o 
  -1  -7   8       50.76       52.38      1.68 o 
   0  -7   8        9.66        7.40      1.01 o 
   1  -7   8        0.26        1.00      0.84 o 
   2  -7   8       35.86       41.20      2.38 o 
   3  -7   8       40.27       40.86      1.88 o 
   4  -7   8       14.06       16.51      1.55 o 
  -5  -6   8       16.77       16.41      2.03 o 
  -4  -6   8        0.23        0.08      0.65 o 
  -3  -6   8       18.12       19.04      1.71 o 
  -2  -6   8       31.31       26.28      1.18 o 
  -1  -6   8       57.60       40.98      4.38 o 
   0  -6   8       27.03       28.43      1.24 o 
   1  -6   8        5.25        5.62      1.56 o 
   2  -6   8        7.39        6.76      0.87 o 
   3  -6   8        0.03        0.19      0.36 o 
   4  -6   8        9.38       12.39      1.30 o 
  -5  -5   8        2.91        3.06      1.02 o 
  -4  -5   8       12.98       12.19      1.83 o 
  -3  -5   8       41.30       39.58      1.75 o 
  -2  -5   8        3.05        3.00      0.49 o 
  -1  -5   8       63.72       60.69      1.98 o 
   0  -5   8       21.08       23.57      1.31 o 
   1  -5   8       39.58       43.23      1.55 o 
   2  -5   8      304.71      313.40      4.99 o 
   3  -5   8       12.91       13.06      1.23 o 
   4  -5   8       46.31       50.47      2.12 o 
   5  -5   8        0.06        1.46      2.16 o 
  -6  -4   8       43.92       39.28      3.62 o 
  -5  -4   8       11.85       10.37      1.55 o 
  -4  -4   8       87.90       82.07      4.50 o 
  -3  -4   8        9.62       13.33      1.38 o 
  -2  -4   8      217.17      195.05      3.04 o 
  -1  -4   8        0.03        0.50      0.30 o 
   0  -4   8        0.25        0.67      0.91 o 
   1  -4   8       19.54       17.34      0.74 o 
   2  -4   8      172.09      176.46      3.46 o 
   3  -4   8        5.59        4.81      0.78 o 
   4  -4   8       20.72       19.23      1.55 o 
   5  -4   8        2.57        2.59      1.17 o 
  -6  -3   8        0.43       -0.20      0.95 o 
  -5  -3   8       11.79       11.25      1.54 o 
  -4  -3   8      106.24      101.50      3.54 o 
  -3  -3   8      134.59      133.85      3.04 o 
  -2  -3   8      316.75      295.78      3.45 o 
  -1  -3   8       66.72       65.10      1.64 o 
   0  -3   8       16.44       19.54      0.74 o 
   1  -3   8       12.42       11.12      0.68 o 
   2  -3   8       46.68       46.75      1.64 o 
   3  -3   8        7.68        6.75      0.85 o 
   4  -3   8       42.12       43.49      1.88 o 
   5  -3   8       36.85       38.40      1.90 o 
   6  -3   8      321.86      339.81      6.28 o 
  -6  -2   8       93.66      101.97      5.83 o 
  -5  -2   8       26.26       29.32      3.43 o 
  -4  -2   8        5.59        4.46      0.69 o 
  -3  -2   8       14.07       13.73      1.09 o 
  -2  -2   8       27.02       20.57      0.92 o 
  -1  -2   8      183.01      171.90      2.37 o 
   0  -2   8       97.64      110.24      1.94 o 
   1  -2   8      316.48      310.73      3.33 o 
   2  -2   8      587.59      575.81      8.07 o 
   3  -2   8       34.11       29.41      1.37 o 
   4  -2   8       10.41        9.39      1.03 o 
   5  -2   8       12.59       11.14      1.21 o 
   6  -2   8        5.73        5.11      0.95 o 
  -6  -1   8        1.43        2.25      1.36 o 
  -5  -1   8      202.33      205.28      7.77 o 
  -4  -1   8       46.22       44.76      2.18 o 
  -3  -1   8      223.20      227.75      3.88 o 
  -2  -1   8      256.01      240.42      2.82 o 
  -1  -1   8        3.74        1.75      0.32 o 
   0  -1   8       49.33       42.92      1.15 o 
   1  -1   8       54.68       56.14      1.32 o 
   2  -1   8       46.38       41.82      1.18 o 
   3  -1   8       71.78       71.44      1.64 o 
   4  -1   8       84.32       86.75      2.51 o 
   5  -1   8       65.70       65.65      2.64 o 
   6  -1   8      305.44      308.98      5.75 o 
  -6   0   8       36.51       42.06      3.67 o 
  -5   0   8       58.37       53.00      3.82 o 
  -4   0   8      162.36      163.29      6.31 o 
  -3   0   8      126.83      131.30      2.71 o 
  -2   0   8      181.46      184.27      2.17 o 
  -1   0   8      109.03      117.65      1.59 o 
   0   0   8      418.81      410.14      3.95 o 
   1   0   8       50.98       48.45      1.22 o 
   2   0   8     1022.99      982.62      9.26 o 
   3   0   8      134.22      135.44      2.30 o 
   4   0   8       15.54       14.19      1.18 o 
   5   0   8       31.08       32.69      1.74 o 
   6   0   8       11.46       10.14      1.27 o 
  -6   1   8        5.12        5.61      1.73 o 
  -5   1   8       38.80       40.75      3.34 o 
  -4   1   8        8.16        6.98      1.57 o 
  -3   1   8        9.86        6.34      1.37 o 
  -2   1   8      172.00      167.49      1.74 o 
  -1   1   8      174.26      170.06      1.97 o 
   0   1   8      145.39      139.32      1.95 o 
   1   1   8       29.50       28.05      0.79 o 
   2   1   8       98.18       96.30      2.05 o 
   3   1   8        6.10        6.14      0.68 o 
   4   1   8        2.82        3.28      0.60 o 
   5   1   8       14.18       13.46      1.01 o 
   6   1   8        2.29        1.67      0.67 o 
   7   1   8       17.44       15.23      2.30 o 
  -6   2   8        6.17        4.54      1.58 o 
  -5   2   8      138.20      150.93      6.46 o 
  -4   2   8      279.35      284.83      8.59 o 
  -3   2   8       20.31       20.40      1.39 o 
  -2   2   8      110.37      109.80      1.71 o 
  -1   2   8       73.55       68.07      1.17 o 
   0   2   8        1.66        2.29      0.32 o 
   1   2   8       27.03       26.86      0.78 o 
   2   2   8       83.86       85.79      1.68 o 
   3   2   8      323.49      323.27      3.96 o 
   4   2   8       13.68       14.03      1.01 o 
   5   2   8       96.56       99.99      2.76 o 
   6   2   8       22.21       20.37      1.66 o 
   7   2   8        4.44        2.96      0.94 o 
  -6   3   8        4.39        4.34      1.04 o 
  -5   3   8      124.47      123.80      3.89 o 
  -4   3   8        0.39        0.89      0.58 o 
  -3   3   8      136.05      133.70      2.68 o 
  -2   3   8      264.31      260.60      3.00 o 
  -1   3   8      624.81      616.22      4.73 o 
   0   3   8       24.85       29.33      0.80 o 
   1   3   8       44.44       47.47      1.05 o 
   2   3   8        5.51        4.49      0.44 o 
   3   3   8      179.00      181.24      2.82 o 
   4   3   8      114.88      118.73      3.72 o 
   5   3   8        7.53        8.29      0.95 o 
   6   3   8       32.95       35.03      3.23 o 
   7   3   8        9.51        9.73      1.22 o 
  -6   4   8       31.10       27.23      3.39 o 
  -5   4   8       50.96       52.91      2.55 o 
  -4   4   8        0.16        0.29      0.47 o 
  -3   4   8      105.43      104.25      2.43 o 
  -2   4   8        7.28        8.78      0.68 o 
  -1   4   8      833.17      828.51      6.45 o 
   0   4   8      351.88      348.21      3.53 o 
   1   4   8       53.96       52.38      1.19 o 
   2   4   8       91.24       88.34      1.31 o 
   3   4   8       32.42       34.29      1.11 o 
   4   4   8       69.41       69.79      3.46 o 
   5   4   8        0.04        0.69      0.77 o 
   6   4   8       12.54       16.14      1.55 o 
  -6   5   8        2.99        2.38      0.90 o 
  -5   5   8      373.60      380.73      7.47 o 
  -4   5   8       72.89       73.56      2.25 o 
  -3   5   8       16.04       16.41      1.12 o 
  -2   5   8       16.04       15.83      0.90 o 
  -1   5   8       24.45       24.51      0.81 o 
   0   5   8       25.35       25.40      0.82 o 
   1   5   8        8.12        7.65      0.47 o 
   2   5   8       29.15       26.18      0.74 o 
   3   5   8      259.64      270.50      3.45 o 
   4   5   8       78.63       78.90      2.38 o 
   5   5   8        9.86       10.01      1.09 o 
   6   5   8        3.50        5.04      1.06 o 
  -5   6   8        0.53        0.31      0.63 o 
  -4   6   8      221.60      212.52      4.15 o 
  -3   6   8       49.24       49.23      1.79 o 
  -2   6   8      144.81      147.61      2.56 o 
  -1   6   8      482.65      483.42      5.11 o 
   0   6   8      158.31      155.73      2.23 o 
   1   6   8        0.66        0.83      0.37 o 
   2   6   8        7.06        6.77      0.43 o 
   3   6   8       29.70       29.86      1.03 o 
   4   6   8        0.68        1.57      0.72 o 
   5   6   8       22.17       20.48      2.16 o 
   6   6   8        7.11        6.38      1.76 o 
  -5   7   8      280.68      285.82      6.54 o 
  -4   7   8        9.59        8.77      1.20 o 
  -3   7   8       12.30       11.05      1.77 o 
  -2   7   8        6.42        5.35      1.10 o 
  -1   7   8       99.28       99.02      2.03 o 
   0   7   8        1.48        1.51      0.37 o 
   1   7   8       53.25       55.52      1.36 o 
   2   7   8        0.01       -0.13      0.23 o 
   3   7   8      139.55      139.76      2.57 o 
   4   7   8        0.06        0.37      0.40 o 
   5   7   8        2.48        5.58      2.42 o 
   6   7   8       12.04       13.22      1.61 o 
  -5   8   8       54.77       52.56      3.55 o 
  -4   8   8       10.94        7.32      1.25 o 
  -3   8   8        6.47        6.20      1.10 o 
  -2   8   8        0.24        0.58      0.65 o 
  -1   8   8       48.48       51.50      1.54 o 
   0   8   8        2.56        2.28      0.43 o 
   1   8   8       44.66       43.21      1.26 o 
   2   8   8       33.57       31.63      1.03 o 
   3   8   8       62.13       64.15      1.65 o 
   4   8   8       16.38       15.08      1.52 o 
   5   8   8        6.84        9.29      2.86 o 
  -4   9   8        3.18        2.90      1.07 o 
  -3   9   8       60.02       56.41      3.96 o 
  -2   9   8       16.38       15.18      1.28 o 
  -1   9   8       71.26       71.42      1.92 o 
   0   9   8        1.28        1.03      0.44 o 
   1   9   8        0.01       -0.02      0.26 o 
   2   9   8        0.57        0.69      0.32 o 
   3   9   8        0.47        0.05      0.30 o 
   4   9   8        1.35        1.00      0.49 o 
   5   9   8        3.28        4.46      2.11 o 
  -3  10   8       25.41       23.95      2.19 o 
  -2  10   8       42.89       40.05      1.81 o 
  -1  10   8        1.48        1.55      0.51 o 
   0  10   8       24.53       23.90      1.41 o 
   1  10   8       13.16       14.03      0.89 o 
   2  10   8       20.94       23.08      1.01 o 
   3  10   8        0.18        0.59      0.43 o 
   4  10   8        0.19        1.33      0.77 o 
  -2  11   8        0.00       -0.01      0.53 o 
  -1  11   8        3.69        3.09      0.67 o 
   0  11   8       15.93       16.59      1.48 o 
   1  11   8       10.05        8.08      0.79 o 
   2  11   8       26.06       30.46      1.56 o 
   3  11   8        2.42        3.02      2.17 o 
   1  12   8        0.00        0.43      0.44 o 
  -2  -8   9       18.65       18.90      1.16 o 
  -1  -8   9       28.37       28.53      1.32 o 
   0  -8   9       27.16       30.30      2.38 o 
   1  -8   9        5.67        8.31      1.37 o 
  -4  -7   9        0.47        0.81      0.74 o 
  -3  -7   9        0.06        0.72      1.22 o 
  -2  -7   9      128.57      135.30      2.79 o 
  -1  -7   9        7.02        5.22      0.70 o 
   0  -7   9      170.02      179.00      3.61 o 
   1  -7   9      107.55      104.30      3.81 o 
   2  -7   9       92.24       90.66      5.71 o 
   3  -7   9       48.14       42.59      1.99 o 
  -4  -6   9      121.35      125.84      3.53 o 
  -3  -6   9       40.81       40.48      1.93 o 
  -2  -6   9       62.75       60.91      1.76 o 
  -1  -6   9        1.26        1.68      0.51 o 
   0  -6   9       46.45       45.92      2.03 o 
   1  -6   9       61.11       67.66      4.57 o 
   2  -6   9       10.15        7.75      1.31 o 
   3  -6   9      101.66       97.61      3.23 o 
   4  -6   9        5.17        5.62      1.27 o 
  -5  -5   9        4.77        3.27      1.06 o 
  -4  -5   9       19.32       17.65      2.01 o 
  -3  -5   9       93.54       91.46      3.20 o 
  -2  -5   9      106.17      110.14      2.35 o 
  -1  -5   9       72.91       72.30      1.89 o 
   0  -5   9      143.33      155.76      5.00 o 
   1  -5   9       42.11       47.39      3.63 o 
   2  -5   9       29.39       31.69      1.69 o 
   3  -5   9        8.74       12.06      1.21 o 
   4  -5   9        9.20        7.80      1.10 o 
  -5  -4   9        5.71        4.48      1.21 o 
  -4  -4   9       76.60       77.63      3.33 o 
  -3  -4   9        6.62        6.22      0.92 o 
  -2  -4   9        0.83        1.24      0.40 o 
  -1  -4   9       13.98       10.18      0.83 o 
   0  -4   9       40.59       37.77      1.86 o 
   1  -4   9       28.74       28.63      2.75 o 
   2  -4   9       14.42       11.63      1.47 o 
   3  -4   9       18.29       18.82      1.43 o 
   4  -4   9        4.27        2.05      0.74 o 
   5  -4   9       20.81       21.37      1.76 o 
  -6  -3   9       29.25       33.83      4.11 o 
  -5  -3   9       21.84       16.55      1.89 o 
  -4  -3   9       13.99       13.64      1.64 o 
  -3  -3   9       53.54       55.93      2.05 o 
  -2  -3   9       12.56       10.92      0.76 o 
  -1  -3   9        7.91        9.35      0.91 o 
   0  -3   9       36.87       36.47      1.77 o 
   1  -3   9        4.49        3.80      0.84 o 
   2  -3   9       28.91       29.08      1.34 o 
   3  -3   9      258.08      264.83      4.70 o 
   4  -3   9       23.43       21.73      1.53 o 
   5  -3   9       53.63       58.60      2.42 o 
  -6  -2   9        2.95        1.44      1.21 o 
  -5  -2   9       26.08       23.96      3.19 o 
  -4  -2   9        5.70        4.68      1.02 o 
  -3  -2   9      107.59      110.15      2.76 o 
  -2  -2   9       11.34       15.82      0.78 o 
  -1  -2   9      319.26      272.93      3.79 o 
   0  -2   9       11.14       14.33      0.79 o 
   1  -2   9       18.12       15.20      0.79 o 
   2  -2   9        0.04       -0.05      0.32 o 
   3  -2   9       84.59       88.09      3.86 o 
   4  -2   9        0.01        0.21      0.41 o 
   5  -2   9        8.06        8.69      1.09 o 
   6  -2   9        1.31        1.70      0.75 o 
  -6  -1   9        5.39        3.87      1.55 o 
  -5  -1   9        1.43        2.52      1.30 o 
  -4  -1   9        1.08        0.34      0.81 o 
  -3  -1   9       95.54       90.55      2.06 o 
  -2  -1   9       85.42       84.78      1.58 o 
  -1  -1   9      343.06      318.77      4.54 o 
   0  -1   9       74.02       70.69      1.62 o 
   1  -1   9       48.11       49.38      1.30 o 
   2  -1   9       39.66       39.96      1.89 o 
   3  -1   9      103.02       94.81      2.87 o 
   4  -1   9        1.69        1.48      0.50 o 
   5  -1   9        3.40        2.49      0.93 o 
   6  -1   9        4.81        3.92      0.93 o 
  -6   0   9      115.20      109.11      6.04 o 
  -5   0   9      165.23      174.93      7.22 o 
  -4   0   9       85.61       90.95      4.79 o 
  -3   0   9       47.77       48.10      3.16 o 
  -2   0   9        2.47        2.49      0.34 o 
  -1   0   9      106.35       89.55      1.43 o 
   0   0   9       63.93       58.70      1.27 o 
   1   0   9       28.25       29.35      1.00 o 
   2   0   9      149.17      149.53      2.75 o 
   3   0   9      415.58      415.24      6.13 o 
   5   0   9       12.89       11.43      2.48 o 
   6   0   9       21.48       20.73      2.08 o 
  -6   1   9       60.05       60.84      4.52 o 
  -5   1   9        9.36        7.95      1.89 o 
  -4   1   9      219.85      228.18      7.74 o 
  -3   1   9       59.74       63.15      3.58 o 
  -2   1   9      260.99      256.46      2.89 o 
  -1   1   9      382.26      357.96      3.34 o 
   0   1   9        6.72        7.41      0.61 o 
   1   1   9        6.10        4.61      0.47 o 
   2   1   9        1.03        1.61      0.57 o 
   3   1   9       11.50       10.05      1.00 o 
   4   1   9       15.46       13.38      1.19 o 
   5   1   9       41.59       37.99      2.25 o 
   6   1   9       33.65       36.91      2.35 o 
  -6   2   9       32.57       28.77      3.61 o 
  -5   2   9      144.56      152.62      6.69 o 
  -4   2   9       15.84       16.55      2.40 o 
  -3   2   9       50.98       54.53      3.34 o 
  -2   2   9       58.99       61.35      1.68 o 
  -1   2   9      103.02      107.06      1.72 o 
   0   2   9       81.96       82.06      1.84 o 
   1   2   9      300.87      307.81      3.50 o 
   2   2   9       60.62       58.71      1.68 o 
   3   2   9      733.55      748.55      9.30 o 
   4   2   9       29.40       31.77      2.30 o 
   5   2   9       21.75       24.35      1.29 o 
   6   2   9        3.59        0.43      1.64 o 
  -6   3   9       60.53       56.98      2.90 o 
  -5   3   9       11.19       10.22      2.52 o 
  -4   3   9       71.90       75.79      2.86 o 
  -3   3   9       29.87       24.96      1.53 o 
  -2   3   9       50.48       49.63      1.34 o 
  -1   3   9      209.75      203.37      2.74 o 
   0   3   9       58.93       54.12      1.36 o 
   1   3   9       89.44       88.84      1.71 o 
   2   3   9       10.99        9.84      0.92 o 
   3   3   9      106.30      107.11      2.79 o 
   4   3   9        2.17        2.23      0.51 o 
   5   3   9        2.16        3.13      0.82 o 
   6   3   9       14.64       11.31      1.41 o 
  -6   4   9        2.68        0.64      0.71 o 
  -5   4   9        0.50        0.15      0.57 o 
  -4   4   9       98.82      106.79      4.22 o 
  -3   4   9      285.94      281.77      5.84 o 
  -2   4   9       22.71       24.55      0.99 o 
  -1   4   9      205.41      202.25      2.80 o 
   0   4   9       15.61       13.63      0.76 o 
   1   4   9       19.42       17.61      0.76 o 
   2   4   9        0.09        0.35      0.23 o 
   3   4   9      102.39      101.37      2.38 o 
   4   4   9      127.43      122.48      2.79 o 
   5   4   9        3.02        3.57      0.66 o 
   6   4   9       44.19       44.97      2.10 o 
  -5   5   9       19.78       20.08      1.95 o 
  -4   5   9       54.23       56.55      2.53 o 
  -3   5   9        1.25        1.22      0.57 o 
  -2   5   9       61.68       61.95      1.60 o 
  -1   5   9      175.99      181.24      2.71 o 
   0   5   9      367.73      376.37      4.49 o 
   1   5   9        0.50        0.16      0.24 o 
   2   5   9       46.46       50.36      1.10 o 
   3   5   9        3.78        3.30      0.54 o 
   4   5   9       50.84       45.52      1.87 o 
   5   5   9       33.54       37.47      2.94 o 
   6   5   9        0.05        1.23      2.53 o 
  -5   6   9        8.51        9.71      1.42 o 
  -4   6   9       73.94       74.67      2.41 o 
  -3   6   9       30.10       29.40      2.10 o 
  -2   6   9       30.11       28.22      1.12 o 
  -1   6   9        9.37        9.22      1.32 o 
   0   6   9      400.21      402.47      4.86 o 
   1   6   9      113.03      108.67      1.94 o 
   2   6   9       30.37       31.39      0.85 o 
   3   6   9       35.16       33.09      1.70 o 
   4   6   9       30.77       32.78      1.68 o 
   5   6   9       47.58       47.93      2.94 o 
   6   6   9        4.13        5.97      1.12 o 
  -5   7   9        1.21        0.36      0.76 o 
  -4   7   9      305.13      307.56      5.36 o 
  -3   7   9       47.40       47.52      1.90 o 
  -2   7   9       26.23       31.59      3.25 o 
  -1   7   9        2.52        2.66      0.62 o 
   0   7   9       40.96       41.89      1.39 o 
   1   7   9        0.42        0.24      0.28 o 
   2   7   9        0.65        0.44      0.27 o 
   3   7   9        3.65        2.28      0.82 o 
   4   7   9       87.60       97.93      4.49 o 
   5   7   9       33.10       34.05      2.07 o 
  -4   8   9        5.85        4.56      1.10 o 
  -3   8   9       89.37       86.15      3.20 o 
  -2   8   9       21.62       23.98      1.39 o 
  -1   8   9       67.77       69.67      2.12 o 
   0   8   9      287.00      285.17      4.18 o 
   1   8   9      126.70      130.96      3.16 o 
   2   8   9        3.34        2.39      0.42 o 
   3   8   9       17.48       21.25      1.34 o 
   4   8   9        3.62        2.33      0.59 o 
   5   8   9        3.13        6.75      1.76 o 
  -3   9   9       23.75       23.42      2.12 o 
  -2   9   9        0.12        0.10      0.82 o 
  -1   9   9        0.06        0.31      0.69 o 
   0   9   9       24.15       22.93      1.20 o 
   1   9   9        0.14        0.03      0.27 o 
   2   9   9       14.53       13.07      0.83 o 
   3   9   9        0.04        0.10      0.55 o 
  -2  10   9        7.95        6.61      0.98 o 
  -1  10   9        1.91        1.69      0.73 o 
   0  10   9       49.99       54.45      2.04 o 
   1  10   9        2.48        1.26      0.43 o 
   2  10   9        9.37        6.80      0.86 o 
   3  10   9        6.72        7.43      1.23 o 
   4  10   9       18.03       20.77      2.73 o 
  -1  11   9        4.94        1.62      1.00 o 
   0  11   9       40.59       39.07      1.76 o 
   1  11   9        0.65        0.30      0.56 o 
   2  11   9        0.87        1.37      0.54 o 
  -2  -7  10       35.88       35.98      2.18 o 
  -1  -7  10        1.64        2.04      0.61 o 
   0  -7  10       84.97       92.40      3.47 o 
   1  -7  10        0.24        3.64      1.28 o 
  -3  -6  10        0.20        0.43      0.56 o 
  -2  -6  10       20.78       18.11      1.05 o 
  -1  -6  10       13.67       14.62      1.19 o 
   0  -6  10       55.79       56.14      3.11 o 
   1  -6  10       34.10       36.98      3.48 o 
   2  -6  10       23.03       30.28      3.26 o 
   3  -6  10        0.48        0.67      0.83 o 
  -4  -5  10       89.10       90.67      2.95 o 
  -3  -5  10        1.86        0.90      0.82 o 
  -2  -5  10       19.22       19.76      1.06 o 
  -1  -5  10      114.34      125.22      3.02 o 
   0  -5  10        0.00        0.50      0.59 o 
   1  -5  10      157.80      170.48      7.53 o 
   2  -5  10       82.35       93.13      5.50 o 
   3  -5  10      116.67      115.34      3.19 o 
  -5  -4  10      112.29      115.79      4.76 o 
  -4  -4  10        5.74        5.30      1.20 o 
  -3  -4  10      150.27      156.91      3.76 o 
  -2  -4  10       80.33       80.75      1.97 o 
  -1  -4  10      116.75      115.80      2.80 o 
   0  -4  10       24.54       26.74      1.77 o 
   1  -4  10      108.27      108.64      5.83 o 
   2  -4  10       23.55       21.16      1.32 o 
   3  -4  10       24.78       25.71      1.54 o 
   4  -4  10       65.88       66.54      2.50 o 
  -5  -3  10        0.03        0.42      1.03 o 
  -4  -3  10        0.97        0.46      0.71 o 
  -3  -3  10        8.61        5.02      0.88 o 
  -2  -3  10       76.91       78.38      1.87 o 
  -1  -3  10      141.23      143.60      3.92 o 
   0  -3  10       94.31       93.26      3.00 o 
   1  -3  10      212.52      216.17      3.44 o 
   2  -3  10       75.47       71.40      2.50 o 
   3  -3  10       89.19       90.58      2.69 o 
   4  -3  10        0.00        0.68      0.71 o 
   5  -3  10        0.55        0.57      1.55 o 
  -5  -2  10      209.63      208.24      8.35 o 
  -4  -2  10       30.22       27.53      1.99 o 
  -3  -2  10      188.14      192.71      4.44 o 
  -2  -2  10       39.73       36.87      1.23 o 
  -1  -2  10       18.66       15.40      1.36 o 
   0  -2  10        0.05        0.20      0.41 o 
   1  -2  10        6.08        6.01      0.65 o 
   2  -2  10       14.10       15.19      1.51 o 
   3  -2  10       12.85        9.45      1.47 o 
   4  -2  10       18.99       19.24      2.39 o 
   5  -2  10        7.81        7.07      1.10 o 
  -5  -1  10       26.29       29.82      3.64 o 
  -4  -1  10       17.87       14.14      2.35 o 
  -3  -1  10       22.45       23.34      2.23 o 
  -2  -1  10       94.76      100.67      1.81 o 
  -1  -1  10        0.03       -0.26      0.29 o 
   0  -1  10       42.35       46.78      1.51 o 
   1  -1  10        4.98        4.03      0.56 o 
   2  -1  10        1.32        1.22      0.54 o 
   3  -1  10        5.63        5.95      1.08 o 
   4  -1  10      141.51      150.61      4.47 o 
   5  -1  10       15.86       14.90      2.55 o 
  -6   0  10       23.90       26.15      3.59 o 
  -5   0  10        3.06        3.60      1.42 o 
  -4   0  10        1.94        3.02      1.31 o 
  -3   0  10        0.61        0.26      0.70 o 
  -2   0  10       71.78       72.33      1.45 o 
  -1   0  10        3.92        5.41      0.72 o 
   0   0  10      286.27      257.54      4.09 o 
   1   0  10       20.29       24.29      0.96 o 
   2   0  10       39.76       34.74      1.85 o 
   3   0  10       12.18       16.50      2.87 o 
   4   0  10       27.76       26.91      1.90 o 
   5   0  10        4.45        1.92      1.08 o 
  -6   1  10       21.80       19.83      3.14 o 
  -5   1  10       14.56       14.25      2.51 o 
  -4   1  10       10.21       10.27      1.99 o 
  -3   1  10        4.28        3.76      1.27 o 
  -2   1  10       47.27       41.18      1.25 o 
  -1   1  10       18.28       17.09      0.85 o 
   0   1  10      237.77      215.02      4.57 o 
   1   1  10       40.92       40.76      1.23 o 
   2   1  10       48.77       49.54      1.83 o 
   3   1  10       41.69       45.75      1.82 o 
   4   1  10      109.19      114.46      4.98 o 
   5   1  10       10.30       11.29      1.59 o 
   6   1  10        1.86        0.97      1.57 o 
  -5   2  10       93.77       95.48      5.34 o 
  -4   2  10      175.89      181.36      7.00 o 
  -3   2  10      114.72      124.89      5.30 o 
  -2   2  10       87.41       85.45      2.72 o 
  -1   2  10       28.14       26.75      1.38 o 
   0   2  10      184.72      172.31      2.72 o 
   1   2  10        4.18        4.44      0.48 o 
   2   2  10        0.02       -0.14      0.46 o 
   3   2  10       33.70       34.75      1.63 o 
   4   2  10      201.64      202.91      4.31 o 
   5   2  10        8.18        7.70      1.31 o 
   6   2  10        5.72        2.21      3.03 o 
  -5   3  10       24.05       25.49      2.00 o 
  -4   3  10       28.71       31.16      1.92 o 
  -3   3  10      145.80      148.14      3.86 o 
  -2   3  10       41.56       41.08      1.43 o 
  -1   3  10      175.90      167.90      4.59 o 
   0   3  10      344.19      330.56      4.09 o 
   1   3  10       22.66       22.64      0.89 o 
   2   3  10        1.09        1.12      0.37 o 
   3   3  10        8.20        6.08      0.89 o 
   4   3  10        0.19        0.17      0.53 o 
   5   3  10        0.04       -0.44      0.58 o 
   6   3  10       11.05        7.17      1.33 o 
  -5   4  10       50.21       47.85      5.30 o 
  -4   4  10      272.27      266.51      5.87 o 
  -3   4  10        0.02       -0.35      0.44 o 
  -2   4  10        0.31        0.37      0.32 o 
  -1   4  10        8.01        8.49      1.01 o 
   0   4  10       18.73       20.41      2.37 o 
   1   4  10       27.55       28.44      1.00 o 
   2   4  10      121.10      128.44      3.50 o 
   3   4  10       37.05       36.44      1.70 o 
   4   4  10      397.05      412.67      5.87 o 
   5   4  10        3.49        3.53      0.79 o 
   6   4  10       16.40       21.59      1.67 o 
  -5   5  10       36.27       35.77      2.25 o 
  -4   5  10        7.03        5.54      1.03 o 
  -3   5  10       71.02       73.35      2.19 o 
  -2   5  10       33.36       32.35      1.21 o 
  -1   5  10       67.19       64.66      2.37 o 
   0   5  10      191.19      190.68      4.15 o 
   1   5  10       10.15        9.62      0.82 o 
   2   5  10       36.52       34.58      1.21 o 
   3   5  10        0.08       -0.14      0.28 o 
   4   5  10       63.51       66.58      2.12 o 
   5   5  10        3.20        3.38      0.82 o 
  -5   6  10       15.31       12.51      1.61 o 
  -4   6  10        5.93        6.78      1.16 o 
  -3   6  10       40.91       45.66      2.20 o 
  -2   6  10      183.66      187.51      3.10 o 
  -1   6  10        9.61        9.12      1.15 o 
   0   6  10      189.56      190.57      4.30 o 
   1   6  10        1.81        1.31      0.38 o 
   2   6  10       35.21       33.50      1.61 o 
   3   6  10        4.20        5.06      0.60 o 
   4   6  10       91.60       86.47      2.79 o 
   5   6  10       33.58       28.51      1.76 o 
  -4   7  10       30.73       34.99      2.21 o 
  -3   7  10       12.53       12.93      1.47 o 
  -2   7  10        5.76        5.98      1.42 o 
  -1   7  10        9.47        9.97      1.76 o 
   0   7  10      109.79      109.54      5.33 o 
   1   7  10      146.81      149.10      2.77 o 
   2   7  10        1.23        1.91      0.45 o 
   3   7  10       24.01       28.71      1.69 o 
   4   7  10       11.55       12.45      1.77 o 
   5   7  10       13.42       11.24      1.48 o 
  -4   8  10        2.23        0.76      0.78 o 
  -3   8  10       62.54       57.69      4.82 o 
  -2   8  10       56.08       57.32      2.04 o 
  -1   8  10        3.78        4.43      2.27 o 
   0   8  10       41.27       38.65      1.70 o 
   1   8  10      146.83      144.33      2.82 o 
   2   8  10       19.49       19.31      1.86 o 
   3   8  10        6.58        7.71      1.18 o 
   4   8  10        5.40        3.83      0.88 o 
  -3   9  10      177.82      179.94      7.48 o 
  -2   9  10       17.13       18.46      1.38 o 
  -1   9  10       15.38       14.06      1.57 o 
   0   9  10        0.86        0.08      0.45 o 
   1   9  10       32.28       33.51      1.52 o 
   2   9  10        1.45        0.96      0.62 o 
   3   9  10        5.24        3.15      0.70 o 
   4   9  10        0.15        0.29      0.73 o 
  -2  10  10       16.87       15.99      2.74 o 
  -1  10  10        4.30        5.03      1.03 o 
   0  10  10       14.02       16.39      1.41 o 
   1  10  10      125.11      117.58      3.49 o 
   2  10  10       59.35       62.16      2.77 o 
   3  10  10        1.77        2.44      0.81 o 
  -2  -6  11      130.88      139.72      4.42 o 
  -1  -6  11        0.83        1.62      0.53 o 
   1  -6  11        2.30        4.16      1.26 o 
  -3  -5  11        0.28        0.61      0.62 o 
  -2  -5  11      102.61      100.49      3.64 o 
  -1  -5  11       34.52       35.43      1.62 o 
   0  -5  11        0.14        0.44      0.54 o 
   2  -5  11       10.25       11.35      2.18 o 
  -4  -4  11        3.35        4.08      1.17 o 
  -3  -4  11       43.33       48.75      2.12 o 
  -2  -4  11        7.69        7.80      0.87 o 
  -1  -4  11        7.64        5.60      0.82 o 
   0  -4  11        1.43        1.42      0.68 o 
   1  -4  11       59.88       57.11      4.39 o 
   2  -4  11       24.36       28.24      2.95 o 
   3  -4  11       32.70       32.94      1.79 o 
  -4  -3  11        6.74        6.84      1.38 o 
  -3  -3  11      186.87      195.85      4.26 o 
  -2  -3  11       14.49       16.51      1.09 o 
  -1  -3  11       73.37       74.10      2.21 o 
   0  -3  11       65.53       75.22      4.42 o 
   1  -3  11       14.67       16.22      2.80 o 
   2  -3  11       88.10       91.96      3.27 o 
   3  -3  11       30.19       31.62      1.98 o 
   4  -3  11       88.52       90.23      3.59 o 
  -5  -2  11        0.08       -0.32      1.16 o 
  -4  -2  11       77.48       88.13      5.11 o 
  -3  -2  11        2.06        1.45      0.62 o 
  -2  -2  11      107.15      112.80      2.93 o 
  -1  -2  11       89.33       87.16      3.02 o 
   0  -2  11      124.17      123.30      5.64 o 
   1  -2  11       57.52       59.69      4.29 o 
   2  -2  11      137.92      137.91      3.96 o 
   3  -2  11        1.86        1.66      0.71 o 
   4  -2  11       34.22       33.35      3.43 o 
  -5  -1  11       48.07       56.14      4.30 o 
  -4  -1  11        5.92        5.72      1.68 o 
  -3  -1  11       29.27       37.13      2.03 o 
  -2  -1  11        0.04       -0.23      0.58 o 
  -1  -1  11       27.00       26.19      1.62 o 
   0  -1  11      106.80      111.18      3.29 o 
   1  -1  11       68.16       64.44      2.29 o 
   2  -1  11      180.74      176.61      4.51 o 
   3  -1  11       69.90       65.88      2.83 o 
   5  -1  11        3.35        3.19      0.97 o 
  -5   0  11       29.47       30.29      3.75 o 
  -4   0  11      268.24      280.06      9.23 o 
  -3   0  11       48.52       46.85      2.70 o 
  -2   0  11      266.50      271.28      4.59 o 
  -1   0  11       77.68       75.16      2.72 o 
   0   0  11       76.45       72.26      2.59 o 
   1   0  11       10.44       12.42      0.89 o 
   2   0  11        2.96        2.94      0.80 o 
   3   0  11        1.91        2.96      0.86 o 
   4   0  11        4.23        2.43      0.86 o 
   5   0  11        9.44        5.57      1.34 o 
  -5   1  11        4.87        2.00      1.36 o 
  -4   1  11       10.70        9.48      2.07 o 
  -3   1  11        3.45        3.20      0.82 o 
  -2   1  11       13.58       15.24      1.76 o 
  -1   1  11       91.61      100.71      4.59 o 
   0   1  11        6.06        5.88      0.70 o 
   1   1  11       64.48       70.23      1.88 o 
   2   1  11        1.62        1.39      0.71 o 
   3   1  11       14.30       13.97      1.30 o 
   4   1  11        0.56        0.55      0.65 o 
   5   1  11       50.12       49.31      2.76 o 
  -5   2  11       59.15       55.55      4.28 o 
  -4   2  11       27.31       29.28      2.97 o 
  -3   2  11        8.51        9.25      1.23 o 
  -2   2  11       17.05       15.49      1.82 o 
  -1   2  11       17.12       16.19      1.17 o 
   0   2  11        0.27        0.33      0.27 o 
   1   2  11      154.12      144.35      3.38 o 
   2   2  11       10.61       13.98      1.26 o 
   3   2  11       31.60       28.32      1.58 o 
   4   2  11       23.12       25.87      3.54 o 
   5   2  11        7.83        7.03      1.33 o 
  -5   3  11       19.49       18.55      1.90 o 
  -4   3  11       14.91       14.59      2.42 o 
  -3   3  11       18.34       14.71      1.47 o 
  -2   3  11       16.93       12.93      1.88 o 
  -1   3  11       10.18        8.77      1.04 o 
   0   3  11        0.28        0.37      0.39 o 
   1   3  11      111.99      105.71      2.16 o 
   2   3  11        8.96        7.43      0.95 o 
   3   3  11       22.09       24.98      1.50 o 
   4   3  11       20.56       21.75      1.55 o 
   5   3  11       69.11       74.92      3.32 o 
  -5   4  11       32.07       31.58      3.05 o 
  -4   4  11       38.05       39.79      2.21 o 
  -3   4  11      111.95      118.49      3.56 o 
  -2   4  11       79.04       80.26      3.13 o 
  -1   4  11       77.73       77.48      2.61 o 
   0   4  11       41.45       42.11      1.82 o 
   1   4  11      169.42      163.98      3.23 o 
   2   4  11        3.37        3.94      0.70 o 
   3   4  11        8.21        6.79      0.96 o 
   4   4  11        0.63       -0.14      0.53 o 
   5   4  11       74.15       76.72      3.41 o 
  -4   5  11        2.51        1.72      0.75 o 
  -3   5  11       44.86       48.20      5.50 o 
  -2   5  11       51.24       52.31      2.29 o 
  -1   5  11       14.24       12.18      1.32 o 
   0   5  11       63.91       64.23      2.52 o 
   1   5  11      213.86      210.54      3.85 o 
   2   5  11       15.30       16.09      1.27 o 
   3   5  11        4.55        5.46      0.81 o 
   4   5  11       15.41       16.25      1.82 o 
   5   5  11        0.79        0.78      0.78 o 
  -4   6  11       41.68       39.50      2.48 o 
  -3   6  11      296.88      305.35      6.22 o 
  -2   6  11        5.35        6.08      1.04 o 
  -1   6  11       13.21        9.79      1.41 o 
   0   6  11        1.32        2.14      0.59 o 
   1   6  11        0.08        0.45      0.39 o 
   2   6  11        2.29        3.17      0.64 o 
   3   6  11       26.16       27.26      2.52 o 
   4   6  11       12.32       14.14      1.43 o 
   5   6  11      164.80      177.49      7.92 o 
  -3   7  11        0.61        1.42      1.99 o 
  -2   7  11       38.87       43.32      2.61 o 
  -1   7  11       18.57       22.42      4.47 o 
   0   7  11       43.01       42.78      2.04 o 
   1   7  11      135.28      138.98      2.98 o 
   2   7  11        0.34        0.01      0.40 o 
   3   7  11        8.57        6.00      1.62 o 
   4   7  11        2.49        2.44      0.72 o 
  -3   8  11       26.20       28.59      2.18 o 
  -2   8  11        8.39        8.46      2.16 o 
  -1   8  11       75.70       77.47      4.11 o 
   0   8  11        0.53        0.26      0.64 o 
   1   8  11      103.34      105.79      2.66 o 
   2   8  11        1.13        1.44      0.56 o 
   3   8  11       23.30       24.67      2.51 o 
   4   8  11        5.11        6.74      1.62 o 
  -2   9  11        1.38        0.28      1.23 o 
  -1   9  11        6.96        4.72      0.99 o 
   0   9  11        0.01        0.09      0.64 o 
   1   9  11       63.95       66.22      2.17 o 
   2   9  11       40.77       40.44      1.79 o 
   3   9  11        1.33       -0.22      0.64 o 
   0  10  11        0.20        0.46      0.56 o 
   1  10  11       47.27       44.99      2.77 o 
  -1  -5  12        1.26        1.03      0.54 o 
   0  -5  12       20.19       18.23      1.52 o 
   1  -5  12       40.32       40.94      4.04 o 
  -2  -4  12       15.42       20.08      2.78 o 
  -1  -4  12      142.99      151.30      3.43 o 
   0  -4  12        4.77        6.52      1.94 o 
   1  -4  12       45.42       40.48      3.92 o 
   2  -4  12        0.02        0.16      0.95 o 
  -3  -3  12       29.99       33.39      3.23 o 
  -2  -3  12        5.28        4.79      0.99 o 
  -1  -3  12       86.75       90.02      2.55 o 
   0  -3  12       14.86       16.05      1.42 o 
   1  -3  12        0.31        0.04      0.98 o 
   2  -3  12       99.02       89.89      5.74 o 
  -4  -2  12       14.14       14.77      2.62 o 
  -3  -2  12        1.23        2.87      0.91 o 
  -2  -2  12       71.46       81.68      3.64 o 
  -1  -2  12       37.84       35.12      3.49 o 
   0  -2  12        0.08       -0.20      0.53 o 
   1  -2  12        4.68        3.36      1.49 o 
   2  -2  12       38.27       38.01      2.24 o 
   3  -2  12        8.55        9.54      1.44 o 
  -4  -1  12       82.14       79.34      4.95 o 
  -3  -1  12        3.68        2.95      1.22 o 
  -2  -1  12      232.56      232.28      6.42 o 
  -1  -1  12       26.90       28.55      1.75 o 
   0  -1  12      115.81      120.86      3.58 o 
   1  -1  12       25.06       33.05      3.34 o 
   2  -1  12       47.77       44.25      2.30 o 
   3  -1  12       24.96       22.63      2.07 o 
   4  -1  12        1.91        0.85      0.75 o 
  -4   0  12        5.02        5.18      1.71 o 
  -3   0  12       26.99       32.96      2.80 o 
  -2   0  12        0.62        1.11      0.93 o 
  -1   0  12       36.14       40.41      2.63 o 
   0   0  12       53.36       46.08      2.14 o 
   1   0  12       74.69       74.64      1.97 o 
   2   0  12       59.59       58.80      2.63 o 
   3   0  12      109.09      116.43      3.93 o 
   4   0  12        0.93       -0.06      0.64 o 
  -4   1  12       73.72       80.01      4.83 o 
  -3   1  12       17.85       18.06      1.95 o 
  -2   1  12       86.61       89.79      4.26 o 
  -1   1  12       11.93       16.62      1.74 o 
   0   1  12        0.77        1.60      0.66 o 
   1   1  12       45.24       52.17      1.65 o 
   2   1  12       23.26       20.96      2.40 o 
   3   1  12       94.36       86.00      5.58 o 
   4   1  12       35.16       31.98      2.21 o 
  -4   2  12        7.36        4.31      1.52 o 
  -3   2  12      220.46      224.60      7.44 o 
  -2   2  12       33.71       35.62      2.71 o 
  -1   2  12      233.78      236.54      7.17 o 
   0   2  12       72.36       69.40      2.33 o 
   1   2  12      107.61      108.41      2.48 o 
   2   2  12       22.98       26.69      1.76 o 
   3   2  12       20.37       19.91      1.58 o 
   4   2  12        0.28        0.91      0.69 o 
  -4   3  12       22.85       25.26      2.53 o 
  -3   3  12        0.39        3.63      1.20 o 
  -2   3  12        1.55        2.67      1.17 o 
   0   3  12       49.56       50.17      2.02 o 
   1   3  12       10.56       10.20      0.93 o 
   2   3  12       51.29       54.43      2.14 o 
   3   3  12        7.33        6.51      1.16 o 
   4   3  12       20.41       23.18      3.00 o 
  -4   4  12       70.36       74.30      3.11 o 
  -3   4  12       50.75       56.62      3.42 o 
  -2   4  12       32.75       32.34      2.66 o 
  -1   4  12       37.00       36.64      1.88 o 
   0   4  12        0.02       -0.31      0.39 o 
   1   4  12        9.50        7.61      0.95 o 
   2   4  12       50.67       49.54      2.43 o 
   3   4  12        1.21        1.81      0.78 o 
   4   4  12       12.27       11.51      1.56 o 
  -4   5  12        8.86        7.75      2.15 o 
  -3   5  12        5.94        6.62      1.51 o 
  -2   5  12       15.16       17.46      1.97 o 
  -1   5  12       14.83       14.67      1.49 o 
   0   5  12        0.29        0.22      0.45 o 
   1   5  12        9.56        9.75      1.08 o 
   2   5  12       35.00       35.28      2.68 o 
   3   5  12        0.10        0.11      0.63 o 
   4   5  12        3.86        4.14      1.05 o 
  -2   6  12       43.47       41.00      2.16 o 
  -1   6  12       27.85       27.61      2.18 o 
   0   6  12       37.42       36.80      5.95 o 
   1   6  12       26.20       25.65      1.52 o 
   2   6  12       96.00       94.11      3.25 o 
   3   6  12        7.95       11.57      2.02 o 
   4   6  12       11.34        9.67      1.54 o 
  -2   7  12       42.65       41.41      2.32 o 
  -1   7  12        7.85       10.39      1.35 o 
   0   7  12        1.47        0.97      0.85 o 
   1   7  12        9.21        8.50      1.55 o 
   2   7  12       98.23       95.34      5.67 o 
   3   7  12        3.83        3.47      0.75 o 
  -2   8  12      206.90      207.73      5.39 o 
  -1   8  12        7.51        8.46      1.20 o 
   0   8  12       20.83       20.71      1.65 o 
   1   8  12        9.27        8.14      1.08 o 
   2   8  12        4.77        4.68      1.00 o 
   3   8  12        0.54        0.85      0.84 o 
   0   9  12        4.85        4.89      1.96 o 
   1   9  12       16.18       15.50      1.43 o 
  -1  -3  13      216.44      215.03      4.24 o 
   0  -3  13       13.43       13.43      1.28 o 
   1  -3  13       50.74       55.36      4.57 o 
  -2  -2  13       59.46       64.69      2.86 o 
  -1  -2  13        6.90        6.74      0.86 o 
   0  -2  13       97.08      105.67      3.39 o 
   1  -2  13        5.64        6.41      1.96 o 
   2  -2  13       38.23       32.55      3.62 o 
  -3  -1  13       76.93       91.24      4.60 o 
  -2  -1  13       10.68       16.78      1.82 o 
  -1  -1  13       28.33       23.88      3.16 o 
   0  -1  13       44.43       45.38      2.55 o 
   1  -1  13        0.62        1.31      1.26 o 
   2  -1  13        0.61        1.06      0.74 o 
   3  -1  13       52.96       54.28      2.79 o 
  -3   0  13        6.26        6.38      1.59 o 
  -2   0  13        2.45        7.83      1.58 o 
  -1   0  13       70.11       71.99      2.83 o 
   0   0  13       67.08       74.18      2.80 o 
   1   0  13        2.25        1.29      1.19 o 
   2   0  13       21.64       23.37      1.88 o 
   3   0  13       16.42       14.83      1.75 o 
  -3   1  13       42.73       37.75      3.03 o 
  -2   1  13        0.03        2.39      1.03 o 
  -1   1  13      182.13      166.00      5.86 o 
   0   1  13       23.47       23.79      1.65 o 
   1   1  13      103.99      103.81      3.45 o 
   2   1  13        7.71       10.40      1.41 o 
   3   1  13       60.54       59.81      2.85 o 
  -3   2  13       15.52       18.58      2.16 o 
  -2   2  13        2.65        5.38      1.41 o 
  -1   2  13        9.52       12.22      1.76 o 
   0   2  13        1.08        1.26      0.80 o 
   1   2  13       15.01       14.21      1.00 o 
   2   2  13       21.07       24.51      1.90 o 
   3   2  13       35.40       38.39      2.91 o 
  -3   3  13       70.34       80.75      4.33 o 
  -2   3  13       16.24       18.40      2.21 o 
  -1   3  13      118.77      132.48      5.21 o 
   0   3  13       25.50       24.99      1.53 o 
   1   3  13        5.15        6.20      0.84 o 
   2   3  13       11.42       13.37      1.56 o 
   3   3  13        1.59        1.67      0.80 o 
  -2   4  13      115.26      115.57      5.20 o 
  -1   4  13        9.00       17.20      1.83 o 
   0   4  13      127.78      128.04      3.53 o 
   1   4  13       35.75       35.21      1.65 o 
   2   4  13       82.43       84.87      4.24 o 
   3   4  13       18.92       20.37      2.09 o 
  -2   5  13        1.96        2.93      1.14 o 
  -1   5  13       13.24       18.61      4.92 o 
   0   5  13        0.83        0.83      0.56 o 
   1   5  13       12.99       11.76      1.19 o 
   2   5  13        7.10        6.14      1.45 o 
   3   5  13       21.29       21.01      2.64 o 
  -2   6  13       47.65       39.85      3.10 o 
  -1   6  13       36.30       37.80      6.93 o 
   0   6  13       38.15       37.12      1.96 o 
   1   6  13        5.23        3.49      0.77 o 
   2   6  13       18.12       20.09      2.62 o 
   3   6  13        9.36        8.06      1.72 o 
  -1   7  13        5.60        6.89      1.07 o 
   0   7  13        4.96        5.69      1.17 o 
   1   7  13        0.20        0.22      0.46 o 
   2   7  13       12.53       12.06      2.13 o 
   0  -1  14      186.82      193.58      4.82 o 
  -1   0  14      137.70      147.07      5.58 o 
   0   0  14        0.57        1.61      0.93 o 
   1   0  14       37.10       47.98      4.24 o 
  -2   1  14       97.07      105.81      4.79 o 
  -1   1  14        2.22        3.69      1.15 o 
   0   1  14       48.83       45.33      2.70 o 
   1   1  14       13.08       12.20      2.65 o 
   2   1  14        3.76        2.89      2.15 o 
  -2   2  14        0.04       -0.57      0.57 o 
  -1   2  14        9.17        5.71      1.29 o 
   0   2  14       39.46       43.39      2.69 o 
   1   2  14       62.83       68.94      3.69 o 
   2   2  14        3.51        5.64      1.15 o 
  -2   3  14        9.97        8.64      1.73 o 
  -1   3  14        2.35        3.50      0.84 o 
   0   3  14       92.45      101.49      4.22 o 
   1   3  14       12.17       12.46      1.93 o 
   2   3  14       55.38       56.32      2.79 o 
  -1   4  14        0.18        1.28      0.58 o 
   0   4  14       17.76       17.23      1.43 o 
   1   4  14        6.36        5.83      1.39 o 
   2   4  14        0.92        1.88      0.92 o 
   0   5  14       95.51      100.53      3.24 o 
   1   5  14       21.84       21.30      2.67 o 
                                                 
